# Supplementary material for: Gut microbes exacerbate systemic inflammation and behavior disorders in neurologic disease CADASIL
Source: Microbiome. 2023 Sep 8;11:202. doi: 10.1186/s40168-023-01638-3 (PMC10486110; doi:10.1186/s40168-023-01638-3)
Supplement: Supplementary file 12 — Additional file 11: Table S1. The primers were used to assess the F. varium abundance in feces and mucus of the colon from WT and Notch3R170C/+ mice. [file 40168_2023_1638_MOESM11_ESM.xlsx]

## Sheet: Sheet1
Table S1. The primers used to assess the F. varium abundance in feces and mucus of the colon from WT and Notch3R170C/+ mice
Primers	sequence
UNI 16S-F	5’-ACTCCTACGGGAGGCAGCAGT-3’
UNI 16S-R	5’-ATTACCGCGGCTGCTGGC-3’
Fv-specific-F	5’-GACTGAGTCGCATGATTTGGTT-3’
Fv-specific-R	5’-TTGGTCCATTGTCCAATATTCC-3’
