# Supplementary material for: Gut microbes exacerbate systemic inflammation and behavior disorders in neurologic disease CADASIL
Source: Microbiome. 2023 Sep 8;11:202. doi: 10.1186/s40168-023-01638-3 (PMC10486110; doi:10.1186/s40168-023-01638-3)
Supplement: Supplementary file 13 — Additional file 12: Table S2. Human study participant details. [file 40168_2023_1638_MOESM12_ESM.xlsx]

## Sheet: Sheet1
Table S2. Human study participant details
Participant	Sex	Group	Age (years)	Weight (kg)	Height (cm)	BMI	MoCA	Smoking	Daily diet (V, more vegetable; M, more meta)	Education level
Case-001	Female	Case	42	51	160	19.9219	25	No	V	college
Case-002	Male	Case	62	78	172	26.3656	17	No	V	high school
Case-003	Female	Case	32	47	164	17.4747	27	No	V	college
Case-004	Female	Case	60	54	161	20.8325	21	No	V	middle school
Case-005	Female	Case	54	48	159	18.9866	24	No	V	middle school
Case-006	Male	Case	37	68	175	22.2041	26	Yes	V	college
Case-007	Female	Case	32	52	164	19.3337	26	No	V	college
Case-008	Female	Case	35	49	157	19.8791	30	No	V	college
Case-009	Female	Case	33	53	162	20.1951	28	No	V	college
Case-010	Female	Case	56	59	161	22.7615	24	No	V	middle school
Case-011	Male	Case	65	71	171	24.281	18	No	V	college
Case-012	Male	Case	56	67	179	20.9107	17	Yes	M	college
Case-013	Female	Case	53	56	172	18.9292	13	No	V	middle school
Case-014	Male	Case	40	67	168	23.7387	24	No	M	high school
Case-015	Male	Case	54	81	174	26.7539	19	No	M	middle school
Case-016	Male	Case	51	73	182	22.0384	21	No	M	college
Case-017	Male	Case	68	77	176	24.858	20	No	V	high school
Case-018	Male	Case	34	65	170	22.4913	29	Yes	V	college
Case-019	Female	Case	35	49	162	18.6709	26	No	V	college
Case-020	Male	Case	61	62	167	22.231	25	No	V	middle school
Case-021	Female	Case	42	56	166	20.3223	19	No	V	middle school
Case-022	Male	Case	67	64	174	21.1389	8	No	V	college
Case-023	Male	Case	47	59	180	18.2099	26	No	M	-
Case-024	Male	Case	55	76	169	26.6097	25	No	M	college
Ctrl-001	Female	Control	52	57	165	20.9366	27	No	V	primary school
Ctrl-002	Female	Control	50	48	158	19.2277	27	No	V	college
Ctrl-003	Female	Control	35	51	161	19.6752	29	No	V	middle school
Ctrl-004	Female	Control	31	54	160	21.0938	28	No	M	middle school
Ctrl-005	Female	Control	42	57	155	23.7253	29	No	M	middle school
Ctrl-006	Female	Control	62	60	158	24.0346	26	No	V	middle school
Ctrl-007	Male	Control	33	72	171	24.623	28	No	V	college
Ctrl-008	Male	Control	57	78	169	27.31	28	No	V	middle school
Ctrl-009	Female	Control	65	55	159	21.7555	27	No	V	college
Ctrl-010	Male	Control	62	78	178	24.6181	27	No	V	-
Ctrl-011	Male	Control	35	56	173	18.7109	28	No	V	-
Ctrl-012	Female	Control	34	49	160	19.1406	29	No	V	-
Ctrl-013	Female	Control	58	50	162	19.052	28	No	V	-
Ctrl-014	Male	Control	55	68	173	22.7204	28	No	M	-
Ctrl-015	Male	Control	51	73	179	22.7833	28	No	M	college
Ctrl-016	Male	Control	53	78	183	23.2912	29	Yes	V	college
Ctrl-017	Female	Control	48	54	164	20.0773	30	No	M	middle school
Ctrl-018	Male	Control	37	69	175	22.5306	29	No	V	high school
Ctrl-019	Female	Control	35	58	162	22.1003	28	No	V	high school
Ctrl-020	Female	Control	59	52	160	20.3125	27	No	V	high school
Ctrl-021	Female	Control	60	51	159	20.1733	26	No	V	middle school
Ctrl-022	Male	Control	54	77	171	26.3329	27	No	V	middle school
Ctrl-023	Female	Control	39	54	163	20.3244	28	No	V	middle school
Ctrl-024	Male	Control	43	67	173	22.3863	28	Yes	M	college
Ctrl-025	Male	Control	42	73	172	24.6755	29	No	V	middle school
Ctrl-026	Female	Control	55	56	162	21.3382	26	No	V	college
Ctrl-027	Female	Control	54	49	163	18.4425	28	No	V	college
Ctrl-028	Male	Control	50	74	169	25.9095	28	No	V	college
