# Supplementary material for: Gut microbes exacerbate systemic inflammation and behavior disorders in neurologic disease CADASIL
Source: Microbiome. 2023 Sep 8;11:202. doi: 10.1186/s40168-023-01638-3 (PMC10486110; doi:10.1186/s40168-023-01638-3)
Supplement: Supplementary file 14 — Additional file 13: Table S3. The metagenomic sequencing data of 52 fecal samples. [file 40168_2023_1638_MOESM13_ESM.xlsx]

## Sheet: Sheet1
Table S3. The metagenomic sequencing data of 52 fecal samples
SampleID	Raw Reads 1	Raw bases 1	Raw Reads 2	Raw bases 2	Clean reads 1	Clean bases 1	Q20 bases	Q30 bases	Clean reads 2	Clean bases 2	Q20 bases	Q30 bases	host reads	host reads percentage	rmhost clean reads
Case-001	35706921	5356038150	35706921	5356038150	35627265	5341334116	0.985233	0.951254	35627265	5341293590	0.972506	0.917707	129928	0.00364687	71124602
Case-002	38384142	5757621300	38384142	5757621300	38317686	5744169631	0.985197	0.951549	38317686	5744132984	0.97829	0.932515	109300	0.00285247	76526072
Case-003	35048104	5257215600	35048104	5257215600	34966290	5241075057	0.985427	0.952492	34966290	5241052836	0.976452	0.927847	217136	0.00620987	69715444
Case-004	34077544	5111631600	34077544	5111631600	34008299	5098314880	0.985004	0.951385	34008299	5098281087	0.976697	0.928751	13698	0.000402784	68002900
Case-005	35280526	5292078900	35280526	5292078900	35215637	5278958704	0.985636	0.952456	35215637	5278932024	0.976716	0.927932	360682	0.0102421	70070592
Case-006	35912224	5386833600	35912224	5386833600	35818649	5369657991	0.985197	0.95159	35818649	5369640236	0.972942	0.919102	19726	0.000550719	71617572
Case-007	35442641	5316396150	35442641	5316396150	35369615	5302182947	0.986337	0.954761	35369615	5302151004	0.975733	0.925562	12046	0.000340575	70727184
Case-008	35478630	5321794500	35478630	5321794500	35407649	5307816787	0.985669	0.952494	35407649	5307783274	0.975157	0.924247	39982	0.00112919	70775316
Case-009	35509038	5326355700	35509038	5326355700	35449107	5313528401	0.982611	0.942351	35449107	5313510136	0.974675	0.9223	9486	0.000267595	70888728
Case-010	45010414	6751562100	45010414	6751562100	44901590	6729820242	0.984428	0.95036	44901590	6729771479	0.97598	0.927815	1138476	0.0253549	88664704
Case-011	35508131	5326219650	35508131	5326219650	35420007	5308438489	0.98468	0.950808	35420007	5308416243	0.975169	0.92515	9716	0.000274308	70830298
Case-012	31059371	4658905650	31059371	4658905650	30993769	4644994557	0.986718	0.955459	30993769	4644965486	0.978802	0.933169	2100624	0.0677757	59886914
Case-013	35671700	5350755000	35671700	5350755000	35590777	5334642792	0.984383	0.949544	35590777	5334605773	0.974775	0.923963	936846	0.0263227	70244708
Case-014	35016381	5252457150	35016381	5252457150	34899408	5231691836	0.985732	0.952427	34899408	5231656886	0.974386	0.922498	2526	7.23795e-05	69796290
Case-015	35259441	5288916150	35259441	5288916150	35161495	5272531904	0.981471	0.942887	35161495	5272500729	0.974187	0.922783	10972	0.000312046	70312018
Case-016	34843505	5226525750	34843505	5226525750	34782525	5214797817	0.985666	0.952256	34782525	5214775626	0.977959	0.931087	10004	0.000287616	69555046
Case-017	36084550	5412682500	36084550	5412682500	36006133	5395462927	0.984684	0.950643	36006133	5395435516	0.975319	0.925451	439254	0.0121994	71573012
Case-018	35573837	5336075550	35573837	5336075550	35510561	5.32535e+09	0.98181	0.946178	35510561	5.32534e+09	0.978368	0.933444	112598	0.00317083	70908524
Case-019	35883704	5382555600	35883704	5382555600	35757876	5.36293e+09	0.98124	0.944318	35757876	5.36299e+09	0.975685	0.926273	5760996	0.161111	65754756
Case-020	35009816	5251472400	35009816	5251472400	34991470	5.24821e+09	0.981576	0.944889	34991470	5.24819e+09	0.973367	0.920871	3316258	0.0947733	66666682
Case-021	36064220	5409633000	36064220	5409633000	36031112	5.40425e+09	0.982614	0.946894	36031112	5.40423e+09	0.97144	0.915041	161138	0.00447219	71901086
Case-022	35632863	5344929450	35632863	5344929450	35602289	5.33992e+09	0.982649	0.947901	35602289	5.3399e+09	0.967676	0.908371	1221996	0.0343235	69982582
Case-023	33461349	5019202350	33461349	5019202350	33428087	5.01298e+09	0.980606	0.942781	33428087	5.01295e+09	0.974821	0.924965	213774	0.00639504	66642400
Case-024	35567996	5335199400	35567996	5335199400	35544072	5.33062e+09	0.982828	0.947894	35544072	5.33056e+09	0.973373	0.922091	77590	0.00218292	71010554
Ctrl-001	38482252	5772337800	38482252	5772337800	38351475	5751656579	0.984761	0.949022	38351475	5751584828	0.972311	0.918935	136756	0.00356586	76566194
Ctrl-002	34428608	5164291200	34428608	5164291200	34312056	5144631499	0.982147	0.942312	34312056	5144615287	0.964595	0.900209	224778	0.00655099	68399334
Ctrl-003	33645503	5046825450	33645503	5046825450	33520582	5026150528	0.980777	0.941991	33520582	5026112091	0.973288	0.92194	864998	0.025805	66176166
Ctrl-004	33540204	5031030600	33540204	5031030600	33456118	5014451181	0.984555	0.949848	33456118	5014431733	0.974112	0.922267	218708	0.00653716	66693528
Ctrl-005	35533956	5330093400	35533956	5330093400	35432174	5311221767	0.985205	0.951748	35432174	5311192455	0.971223	0.915667	10362	0.000292446	70853986
Ctrl-006	34776867	5216530050	34776867	5216530050	34720049	5203343589	0.985625	0.952416	34720049	5203321594	0.978865	0.933533	12762	0.000367569	69427336
Ctrl-007	34945209	5241781350	34945209	5241781350	34874706	5225623298	0.985082	0.950751	34874706	5225599310	0.974076	0.921356	89970	0.00257981	69659442
Ctrl-008	34816894	5222534100	34816894	5222534100	34734943	5205722280	0.985052	0.951291	34734943	5205696901	0.975781	0.926573	3530	0.000101627	69466356
Ctrl-009	33571371	5035705650	33571371	5035705650	33504460	5020384218	0.985441	0.951924	33504460	5020357739	0.976513	0.927547	301530	0.0089997	66707390
Ctrl-010	33805560	5070834000	33805560	5070834000	33729735	5055659538	0.985451	0.95194	33729735	5055623598	0.974801	0.923744	28730	0.000851771	67430740
Ctrl-011	35087312	5263096800	35087312	5263096800	34957028	5242027988	0.984583	0.953848	34957028	5241995232	0.980909	0.942715	6080	0.000173928	69907976
Ctrl-012	44062478	6609371700	44062478	6609371700	43887181	6581330916	0.985263	0.95518	43887181	6581286435	0.979031	0.938026	50038	0.00114015	87724324
Ctrl-013	41768637	6265295550	41768637	6265295550	41682827	6247645712	0.985611	0.952652	41682827	6247612357	0.976113	0.926901	13480	0.000323395	83352174
Ctrl-014	40831140	6124671000	40831140	6124671000	40754034	6108066163	0.9854	0.951506	40754034	6108031798	0.975396	0.92477	65382	0.00160431	81442686
Ctrl-015	36659942	5498991300	36659942	5498991300	36587451	5484221360	0.98573	0.953272	36587451	5484192477	0.977698	0.9309	41046	0.00112186	73133856
Ctrl-016	35283888	5292583200	35283888	5292583200	35189009	5267828812	0.985271	0.951171	35189009	5267780512	0.972764	0.918463	3894306	0.110668	66483712
Ctrl-017	35894404	5384160600	35894404	5384160600	35824530	5370044648	0.985287	0.952247	35824530	5370023305	0.976982	0.929312	28314	0.000790352	71620746
Ctrl-018	35129510	5269426500	35129510	5269426500	35062967	5256236035	0.986201	0.953643	35062967	5256216511	0.977971	0.930919	252856	0.00721148	69873078
Ctrl-019	40897764	6134664600	40897764	6134664600	40807078	6119170317	0.982313	0.944303	40807078	6119137731	0.972545	0.918541	4192	0.000102727	81609964
Ctrl-020	34078586	5111787900	34078586	5111787900	34006801	5097372122	0.985336	0.951573	34006801	5097340398	0.974518	0.923022	6844	0.000201254	68006758
Ctrl-021	34195809	5129371350	34195809	5129371350	34137276	5116932682	0.984144	0.948197	34137276	5116898401	0.97708	0.928448	68402	0.00200373	68206150
Ctrl-022	33724951	5058742650	33724951	5058742650	33661381	5044471970	0.984922	0.950327	33661381	5044439293	0.97617	0.926291	1294510	0.0384568	66028252
Ctrl-023	34701693	5205253950	34701693	5205253950	34574266	5181830569	0.98429	0.949411	34574266	5181795820	0.969776	0.913413	9130	0.000264069	69139402
Ctrl-024	37016371	5552455650	37016371	5552455650	36930576	5536111509	0.984855	0.950914	36930576	5536083919	0.97631	0.927722	12928	0.000350062	73848224
Ctrl-025	34409842	5161476300	34409842	5161476300	34371273	5.15364e+09	0.981639	0.945774	34371273	5.15362e+09	0.977124	0.929909	280892	0.00817229	68461654
Ctrl-026	38192306	5728845900	38192306	5728845900	34205047	5.13009e+09	0.980711	0.94131	34205047	5.13007e+09	0.971668	0.917604	32718	0.000956526	68377376
Ctrl-027	35149263	5272389450	35149263	5272389450	35111716	5.26641e+09	0.982528	0.947297	35111716	5.26636e+09	0.97294	0.919303	18586	0.000529339	70204846
Ctrl-028	36169044	5425356600	36169044	5425356600	36162244	5.42318e+09	0.981325	0.943314	36162244	5.42315e+09	0.971077	0.915193	121920	0.00337147	72202568
