# Supplementary material for: Gut microbes exacerbate systemic inflammation and behavior disorders in neurologic disease CADASIL
Source: Microbiome. 2023 Sep 8;11:202. doi: 10.1186/s40168-023-01638-3 (PMC10486110; doi:10.1186/s40168-023-01638-3)
Supplement: Supplementary file 15 — Additional file 14: Table S4. The species diversity calculated by the Shannon index in fecal metagenomic samples. [file 40168_2023_1638_MOESM14_ESM.xlsx]

## Sheet: Sheet1
Table S4. The species diversity calculated by Shannon index in fecal metagenomic samples
ID	Group	Shannon
Case-001	Case	2.32496
Case-002	Case	1.75597
Case-003	Case	3.42559
Case-004	Case	1.71799
Case-005	Case	3.23286
Case-006	Case	2.83039
Case-007	Case	1.87568
Case-008	Case	3.33465
Case-009	Case	2.57476
Case-010	Case	3.25868
Case-011	Case	2.73237
Case-012	Case	2.63032
Case-013	Case	2.94903
Case-014	Case	2.28549
Case-015	Case	3.09139
Case-016	Case	3.3884
Case-017	Case	3.03677
Case-018	Case	2.58359
Case-019	Case	2.20029
Case-020	Case	2.31382
Case-021	Case	2.25044
Case-022	Case	1.72196
Case-023	Case	2.223
Case-024	Case	2.85394
Ctrl-001	Control	2.57433
Ctrl-002	Control	2.73451
Ctrl-003	Control	1.22476
Ctrl-004	Control	3.36573
Ctrl-005	Control	2.57322
Ctrl-006	Control	2.10534
Ctrl-007	Control	2.52957
Ctrl-008	Control	3.32906
Ctrl-009	Control	2.85649
Ctrl-010	Control	1.86624
Ctrl-011	Control	3.25148
Ctrl-012	Control	3.16241
Ctrl-013	Control	2.32934
Ctrl-014	Control	3.18361
Ctrl-015	Control	2.66512
Ctrl-016	Control	2.62837
Ctrl-017	Control	2.51093
Ctrl-018	Control	3.10933
Ctrl-019	Control	3.1502
Ctrl-020	Control	2.6998
Ctrl-021	Control	1.75698
Ctrl-022	Control	2.87239
Ctrl-023	Control	3.00463
Ctrl-024	Control	3.04668
Ctrl-025	Control	2.66239
Ctrl-026	Control	2.32389
Ctrl-027	Control	2.12923
Ctrl-028	Control	2.37576
