# Supplementary material for: Gut microbes exacerbate systemic inflammation and behavior disorders in neurologic disease CADASIL
Source: Microbiome. 2023 Sep 8;11:202. doi: 10.1186/s40168-023-01638-3 (PMC10486110; doi:10.1186/s40168-023-01638-3)
Supplement: Supplementary file 16 — Additional file 15: Table S5. The significantly different species in relative abundance between CADASIL patients (Case) and healthy family members (Control). [file 40168_2023_1638_MOESM15_ESM.xlsx]

## Sheet: Sheet1
Table S5. The significantly different species in relative abundance between CADASIL patients (Case) and healthy family members (Control), p<0.05 by Wilcoxon rank-sum test.
	Case-Mean	Control-Mean	Case-Sd	Control-Sd	p-value	fold-change
Positively associated with CADASIL
Eubacterium siraeum	1.96052	0.0135904	7.7582	0.071913	0.00055	144.258
Akkermansia muciniphila	0.54124	0.167911	1.8178	0.629223	0.03144	3.22337
Fusobacterium varium	0.32512	0.0166046	0.663481	0.087221	0.00619	19.5801
Megasphaera elsdenii	0.104052	0	0.197392	0	0.00112	big
Clostridium aldenense	0.0180758	0.00754036	0.03602	0.026233	0.03692	2.39721
Bacteroides sp OM05-12	0.0110437	1.321e-05	0.032525	7e-05	0.04714	835.743
Streptococcus sp A12	0.00200167	0.00017464	0.007049	0.000732	0.03806	11.4615
Negatively associated with CADASIL
Roseburia faecis	0.950095	3.0374	1.84701	3.84329	0.03757	0.312799
Eubacterium eligens	0.390081	1.30037	0.567776	1.71688	0.0458	0.299976
Sutterella parvirubra	0.00682625	0.341929	0.024809	1.18367	0.01867	0.0199639
