# Supplementary material for: Gut microbes exacerbate systemic inflammation and behavior disorders in neurologic disease CADASIL
Source: Microbiome. 2023 Sep 8;11:202. doi: 10.1186/s40168-023-01638-3 (PMC10486110; doi:10.1186/s40168-023-01638-3)
Supplement: Supplementary file 17 — Additional file 16: Table S6. The significantly different functional pathways in relative abundance between CADASIL patients and controls. [file 40168_2023_1638_MOESM16_ESM.xlsx]

## Sheet: Sheet1
Table S6 The significantly different functional pathways in relative abundance between CADASIL patients and healthy controls.
	Case-Mean	Control-Mean	Case-Sd	Control-Sd	p-value	fold-change	Enrichment
PWY-4242: pantothenate and coenzyme A biosynthesis III	0.00043086	0.00047764	9.5e-05	8.6e-05	0.02484	0.902055	Control
COA-PWY: coenzyme A biosynthesis I	0.00043582	0.00047676	9.4e-05	7.7e-05	0.03644	0.914135	Control
PWY-7357: thiamin formation from pyrithiamine and oxythiamine (yeast)	0.00028955	0.00034784	8.5e-05	9.1e-05	0.02484	0.832427	Control
PWY-6168: flavin biosynthesis III (fungi)	0.0002873	0.00034042	8.1e-05	5.6e-05	0.00476	0.843967	Control
COBALSYN-PWY: adenosylcobalamin salvage from cobinamide I	0.00015661	0.0001961	6.4e-05	6e-05	0.01075	0.798615	Control
PWY-5177: glutaryl-CoA degradation	8.539e-05	0.00012089	5.1e-05	6.2e-05	0.02364	0.706391	Control
PWY-7242: D-fructuronate degradation	8.921e-05	0.00010864	5.4e-05	4.4e-05	0.03318	0.821179	Control
PPGPPMET-PWY: ppGpp biosynthesis	1.591e-05	2.399e-05	1.1e-05	1.6e-05	0.02364	0.663326	Control
PWY-5022: 4-aminobutanoate degradation V	3.349e-05	1.965e-05	2.9e-05	2.6e-05	0.02609	1.70475	Case
GLUDEG-I-PWY: GABA shunt	3.254e-05	1.854e-05	2.8e-05	2.7e-05	0.01489	1.75554	Case
P162-PWY: L-glutamate degradation V (via hydroxyglutarate)	7.06e-06	3.69e-06	1e-05	7e-06	0.04608	1.91196	Case
PWY-3781: aerobic respiration I (cytochrome c)	2.59e-06	8.6e-07	5e-06	2e-06	0.01573	2.99662	Case
