# Supplementary material for: Gut microbes exacerbate systemic inflammation and behavior disorders in neurologic disease CADASIL
Source: Microbiome. 2023 Sep 8;11:202. doi: 10.1186/s40168-023-01638-3 (PMC10486110; doi:10.1186/s40168-023-01638-3)
Supplement: Supplementary file 18 — Additional file 17: Table S7. The significantly different content of fecal metabolites between CADASIL patients and healthy controls. [file 40168_2023_1638_MOESM17_ESM.xlsx]

## Sheet: Sheet1
Table S7. The significantly different fecal metabolites between CADASIL patients and healthy household controls.
	Metabolite name	VIP_score	CV	log2_FC	p_value.t	Alignment ID	Average Rt(min)	Average Mz	Adduct ion name	Formula
Positively associated with CADASIL	Cyclo(proline-leucine)	2.3205	0.146897	2.21658	0.0240687	pos_1628	9.22	211.148	[M+H]+	C11H18N2O2
	1-METHYLXANTHINE	3.2993	0.0734245	1.93906	0.0467758	neg_967	2.1	165.042	[M-H]-	C6H6N4O2
	4-Hydroxyquinoline	1.8055	0.115457	1.89985	0.0432982	pos_799	6.98	146.06	[M+H]+	C9H7NO
	Ethylbeta-carboline	2.0518	0.0862885	1.17544	0.0349534	neg_1456	8.22	195.103	[M-H]-	C13H12N2
	4-Pyridoxic acid	1.6898	0.106795	1.01404	0.0214003	neg_1265	1.21	182.054	[M-H]-	C8H9NO4
	Benzamide	4.0738	0.113192	0.831002	0.0434051	pos_496	2.22	122.057	[M+H]+	C7H7NO
	3-Hydroxycinnamic acid	1.2207	0.248065	0.826713	0.0410659	pos_1012	1.97	165.058	[M+H]+	C9H8O3
	Lithocholic acid	7.3262	0.0166891	0.534081	0.00793432	neg_4963	20.12	375.3	[M-H]-	C24H40O3
Negatively associated with CADASIL	Naringenin chalcone	3.7858	0.0356393	-3.6491	0.0100101	neg_2885	12.62	271.061	[M-H]-	C15H12O5
	2-Aminopyridine	3.3229	0.0942487	-2.49486	0.0332718	pos_219	0.66	95.06	[M+H]+	C5H6N2
	Glycocholic Acid	4.4473	0.0490372	-1.85108	0.016101	neg_6217	11.74	464.301	[M-H]-	C26H43NO6
	N-Methyldioctylamine	8.4278	0.021656	-0.860869	0.0117487	pos_2343	18.29	256.303	[M+H]+	C17H37N
