# Supplementary material for: Gut microbes exacerbate systemic inflammation and behavior disorders in neurologic disease CADASIL
Source: Microbiome. 2023 Sep 8;11:202. doi: 10.1186/s40168-023-01638-3 (PMC10486110; doi:10.1186/s40168-023-01638-3)
Supplement: Supplementary file 19 — Additional file 18: Table S8. KEGG enrichment analysis of differential fecal metabolites. [file 40168_2023_1638_MOESM18_ESM.xlsx]

## Sheet: KEGG_enrichment_result
Table S8 KEGG enrichment analysis of differential fecal metabolites.
ID	Description	Count	pvalue	p.adjust	EnrichmentFold	Compound_UP	Compound_DOWN
ko00121	Secondary bile acid biosynthesis	1	0.0283401	0.0566803	34.8944		Glycocholic Acid
ko00232	Caffeine metabolism	1	0.0166109	0.0566803	59.819	1-Methylxanthine
ko00750	Vitamin B6 metabolism	1	0.0220986	0.0566803	44.8643	4-Pyridoxic acid
ko04979	Cholesterol metabolism	1	0.00793773	0.0566803	125.62		Glycocholic Acid
ko00120	Primary bile acid biosynthesis	1	0.0368702	0.0589924	26.7277		Glycocholic Acid
ko00360	Phenylalanine metabolism	1	0.0560341	0.0747121	17.4472	3-Hydroxycinnamic acid
ko00627	Aminobenzoate degradation	1	0.065878	0.0752892	14.7788	Benzamide
ko04976	Bile secretion	1	0.131799	0.131799	7.17829		Glycocholic Acid
