# Supplementary material for: Gut microbes exacerbate systemic inflammation and behavior disorders in neurologic disease CADASIL
Source: Microbiome. 2023 Sep 8;11:202. doi: 10.1186/s40168-023-01638-3 (PMC10486110; doi:10.1186/s40168-023-01638-3)
Supplement: Supplementary file 20 — Additional file 19: Table S9. The statistical result of differential serum metabolites by untargeted metabolomic analysis. [file 40168_2023_1638_MOESM19_ESM.xlsx]

## Sheet: Sheet1
Table S9. The statistical result of differential serum metabolites by untargeted metabolomic analysis
Metabolite ID	fold-change	t.test_p.value	t.test_p.value_BHcorrect	wilcox.test_p.value	wilcox.test_p.value_BHcorrect	VIP	sample	Name	Formula	Molecular.Weight	Actual.RT	label
9.733_396.3237	0.6859	0.0044	0.5016	0.0169	0.6018	1.017	Case:Control	(7r,15z,18r,21z)-7,18-dihydroxy-15,21-tetracosadienoic acid	C24 H44 O4	396.324	9.733	down
10.095_522.4295	0.7057	0.0077	0.5016	0.0015	0.5686	1.0414	Case:Control	(2s)-1-(dodecanoyloxy)-3-hydroxy-2-propanyl (9z,12z)-9,12-heptadecadienoate	C32 H58 O5	522.429	10.095	down
9.351_390.277	0.6586	0.0264	0.6154	0.0358	0.6975	1.0567	Case:Control	Bis(2-ethylhexyl) phthalate	C24 H38 O4	390.277	9.351	down
9.476_458.3607	0.6397	0.0357	0.714	0.0692	0.846	1.0773	Case:Control	Oscr#36	C26 H50 O6	458.361	9.476	down
9.545_474.3326	0.7177	0.0188	0.5735	0.0249	0.6458	1.0923	Case:Control	18-acetoxy-1alpha,25-dihydroxyvitamin d3	C29 H46 O5	474.333	9.545	down
10.128_424.3548	0.7789	0.016	0.4116	0.0138	0.4587	1.1354	Case:Control	3-[(7z)-7-tetradecenoyloxy]dodecanoic acid	C26 H48 O4	424.355	10.128	down
9.503_500.3871	0.7046	0.009	0.5016	0.03	0.6561	1.1639	Case:Control	(3beta)-7,11-dioxolanostan-3-yl acetate	C32 H52 O4	500.387	9.503	down
10.096_180.1517	0.6923	0.0112	0.516	0.0169	0.6018	1.1683	Case:Control	(e,e)-2,4-dodecadienal	C12 H20 O	180.152	10.096	down
9.866_256.2039	0.6762	0.0088	0.5016	0.0138	0.5799	1.212	Case:Control	Lyngbic acid	C15 H28 O3	256.204	9.866	down
8.117_448.2819	0.6446	0.0428	0.4736	0.0206	0.4587	1.2313	Case:Control	16-feruloyloxypalmitic acid	C26 H40 O6	448.282	8.117	down
8.976_510.3175	0.5974	0.0342	0.7072	0.0591	0.8382	1.2662	Case:Control	(7r)-4-hydroxy-n,n,n-trimethyl-7-(octanoyloxy)-10-oxo-3,5,9-trioxa-4-phosphaheptadecan-1-aminium 4-oxide	C24 H49 N O8 P	510.317	8.976	down
9.904_564.4362	0.5611	0.0156	0.573	0.0206	0.626	1.2686	Case:Control	(5s)-3-[(10r)-10-hydroxy-10-{(2r,2'r,5r,5'r)-5'-[(1s)-1-hydroxyundecyl]octahydro-2,2'-bifuran-5-yl}decyl]-5-methyl-2(5h)-furanone	C34 H60 O6	564.436	9.904	down
3.382_99.105	0.6548	0.0153	0.573	0.0138	0.5799	1.2958	Case:Control	Cyclohexylamine	C6 H13 N	99.105	3.382	down
9.556_452.3505	0.6689	0.0026	0.5016	0.0015	0.5686	1.2967	Case:Control	Cyprinol	C27 H48 O5	452.351	9.556	down
9.476_480.3414	0.5895	0.0424	0.7493	0.0804	0.8719	1.3104	Case:Control	(1r,3s,5z)-5-[(2e)-2-{(1r,3as,7ar)-1-[(2r)-6-ethyl-5,5-difluoro-6-hydroxy-2-octanyl]-7a-methyloctahydro-4h-inden-4-ylidene}ethylidene]-4-methylene-1,3-cyclohexanediol	C29 H46 F2 O3	480.341	9.476	down
10.087_312.2664	0.6722	0.0159	0.5735	0.0249	0.6458	1.3131	Case:Control	10-oxononadecanoic acid	C19 H36 O3	312.266	10.087	down
2.986_154.0245	0.5331	0.0177	0.5735	0.0112	0.5799	1.3158	Case:Control	Glutaric acid	C5 H8 O4	154.024	2.986	down
5.9_174.112	0.596	0.0152	0.573	0.0112	0.5799	1.3216	Case:Control	Dl-arginine	C6 H14 N4 O2	174.112	5.9	down
10.045_390.3497	0.666	0.0006	0.5016	0.0008	0.5686	1.3428	Case:Control	Mfcd09743632	C26 H46 O2	390.35	10.045	down
9.563_492.3435	0.6661	0.0033	0.5016	0.0034	0.5686	1.3614	Case:Control	10-[(5e)-3,4-dihydroxy-5-isopropyl-5-hepten-2-yl]-5,6-dihydroxy-7a,9a-dimethylhexadecahydro-3h-benzo[c]indeno[5,4-e]oxepin-3-one	C29 H48 O6	492.344	9.563	down
10.25_550.4607	0.6359	0.0044	0.5016	0.0249	0.6458	1.4025	Case:Control	(2s)-1-hydroxy-3-(tridecanoyloxy)-2-propanyl (9z,12z)-9,12-octadecadienoate	C34 H62 O5	550.461	10.25	down
4.697_198.0531	0.4399	0.0426	0.7493	0.0426	0.7341	1.4173	Case:Control	Vanillyl mandelic acid	C9 H10 O5	198.053	4.697	down
10.093_298.2508	0.6411	0.0089	0.5016	0.0206	0.626	1.4546	Case:Control	Ricinelaidic acid	C18 H34 O3	298.251	10.093	down
10.089_316.2612	0.6297	0.0093	0.5027	0.0206	0.626	1.4722	Case:Control	9,10-dihydroxystearic acid	C18 H36 O4	316.261	10.089	down
10.22_572.4422	0.5922	0.003	0.5016	0.0071	0.5686	1.5136	Case:Control	(2s)-1-hydroxy-3-(tridecanoyloxy)-2-propanyl (5z,8z,11z,14z,17z)-5,8,11,14,17-icosapentaenoate	C36 H60 O5	572.442	10.22	down
5.334_256.1208	0.6079	0.0239	0.4116	0.0591	0.5092	1.5402	Case:Control	Ancymidol	C15 H16 N2 O2	256.121	5.334	down
3.327_293.1378	0.4423	0.0113	0.516	0.0138	0.5799	1.541	Case:Control	Phe-gln	C14 H19 N3 O4	293.138	3.327	down
5.337_300.1106	0.6053	0.0233	0.4116	0.0503	0.4946	1.5517	Case:Control	Nppb	C16 H16 N2 O4	300.111	5.337	down
10.287_426.3704	0.6862	0.0038	0.4116	0.0112	0.4587	1.5628	Case:Control	Hexacosanedioic acid	C26 H50 O4	426.37	10.287	down
6.475_368.1347	0.4434	0.0475	0.7982	0.1402	0.9265	1.5661	Case:Control	Methyl (5e,17e)-18-bromo-5,17-octadecadien-15-ynoate	C19 H29 Br O2	368.135	6.475	down
5.083_354.1189	0.6044	0.0186	0.4116	0.0591	0.5092	1.5665	Case:Control	Thiamine	C12 H17 N4 O S	265.355	5.083	down
6.035_184.0739	0.5877	0.0308	0.6602	0.0249	0.6458	1.6108	Case:Control	Mhpg	C9 H12 O4	184.074	6.035	down
5.86_354.1191	0.447	0.0173	0.5735	0.0426	0.7341	1.627	Case:Control	Allithiamine	C15 H22 N4 O2 S2	354.119	5.86	down
5.498_304.1058	0.38	0.022	0.5759	0.0358	0.6975	1.6475	Case:Control	Indoleacetyl glutamic acid	C15 H16 N2 O5	304.106	5.498	down
5.753_360.1321	0.5756	0.0133	0.5611	0.0206	0.626	1.6565	Case:Control	Nitrendipine	C18 H20 N2 O6	360.132	5.753	down
2.98_114.032	0.382	0.0101	0.5093	0.0138	0.5799	1.6815	Case:Control	4-hydroxy-5-methylfuran-3(2h)-one	C5 H6 O3	114.032	2.98	down
3.454_282.1216	0.6899	0.0466	0.7941	0.0591	0.8382	1.7165	Case:Control	Tyr-thr	C13 H18 N2 O5	282.122	3.454	down
4.354_184.0375	0.4664	0.0208	0.5735	0.0358	0.6975	1.7411	Case:Control	Mfcd00004231	C8 H8 O5	184.037	4.354	down
4.354_138.032	0.4852	0.021	0.5735	0.03	0.6561	1.7578	Case:Control	Salicylic acid	C7 H6 O3	138.032	4.354	down
3.318_194.106	0.6243	0.0336	0.6976	0.0206	0.626	1.7603	Case:Control	6-hydroxypseudooxynicotine	C10 H14 N2 O2	194.106	3.318	down
4.225_269.09	0.6133	0.0498	0.8084	0.0503	0.7929	1.7607	Case:Control	N-(2,3,4-trimethoxybenzoyl)glycine	C12 H15 N O6	269.09	4.225	down
8.048_316.2038	0.1672	0.018	0.5735	0.0206	0.626	1.7714	Case:Control	Cafestol	C20 H28 O3	316.204	8.048	down
5.952_300.111	0.3825	0.0075	0.5016	0.0138	0.5799	1.864	Case:Control	Nppb	C16 H16 N2 O4	300.111	5.952	down
3.672_166.027	0.3431	0.0106	0.5093	0.0112	0.5799	1.9019	Case:Control	Phthalic acid	C8 H6 O4	166.027	3.672	down
5.956_402.1104	0.3711	0.0146	0.5714	0.0169	0.6018	1.902	Case:Control	5-hydroxy-8-(4-hydroxyphenyl)-4-phenyl-3,4,7,8-tetrahydro-2h,6h-pyrano[3,2-g]chromene-2,6-dione	C24 H18 O6	402.11	5.956	down
5.262_211.0848	0.3864	0.0194	0.5735	0.0358	0.6975	1.9457	Case:Control	(dl)-3-o-methyldopa	C10 H13 N O4	211.085	5.262	down
3.762_296.1008	0.5113	0.031	0.6602	0.0503	0.7929	1.9526	Case:Control	Asp-tyr	C13 H16 N2 O6	296.101	3.762	down
5.246_126.0319	0.3549	0.009	0.5016	0.009	0.5686	1.9824	Case:Control	4-hydroxy-6-methyl-2-pyrone	C6 H6 O3	126.032	5.246	down
7.306_230.1057	0.3451	0.0079	0.5016	0.0071	0.5686	1.9935	Case:Control	1-methyl-1,2,3,4-tetrahydro-î²-carboline-3-carboxylic acid	C13 H14 N2 O2	230.106	7.306	down
4.915_292.1059	0.3965	0.0057	0.5016	0.0249	0.6458	1.9998	Case:Control	4-hydroxy-4-(indol-3-ylmethyl)glutamic acid	C14 H16 N2 O5	292.106	4.915	down
4.693_239.0795	0.5277	0.031	0.6602	0.0358	0.6975	2.0883	Case:Control	N-(3,5-dimethoxybenzoyl)glycine	C11 H13 N O5	239.079	4.693	down
5.247_273.9987	0.3514	0.005	0.5016	0.0071	0.5686	2.1187	Case:Control	2-o-sulfo-l-idopyranuronic acid	C6 H10 O10 S	273.999	5.247	down
1.588_184.0371	0.4301	0.0272	0.4116	0.0426	0.4707	2.1437	Case:Control	Dihydroxymandelic acid	C8 H8 O5	184.037	1.588	down
5.245_150.0319	0.3154	0.0063	0.5016	0.009	0.5686	2.1487	Case:Control	Phenylglyoxylic acid	C8 H6 O3	150.032	5.245	down
4.026_225.0639	0.4438	0.0167	0.5735	0.0249	0.6458	2.1663	Case:Control	3-methoxy-4-hydroxyhippuric acid	C10 H11 N O5	225.064	4.026	down
5.247_271.9985	0.3342	0.0054	0.5016	0.0071	0.5686	2.1791	Case:Control	(3z)-4-(2-hydroxy-5-sulfophenyl)-2-oxo-3-butenoic acid	C10 H8 O7 S	271.998	5.247	down
3.765_234.0195	0.7988	0.0395	0.459	0.0426	0.4707	2.194	Case:Control	4-ethyl-2,6-dihydroxyphenyl hydrogen sulfate	C8 H10 O6 S	234.019	3.765	down
5.245_84.0213	0.3135	0.006	0.5016	0.0071	0.5686	2.2495	Case:Control	Lu3453000	C4 H4 O2	84.0213	5.245	down
4.638_154.0633	0.2718	0.002	0.5016	0.0034	0.5686	2.2509	Case:Control	Vanillyl alcohol	C8 H10 O3	154.063	4.638	down
5.246_168.0425	0.3136	0.0061	0.5016	0.0071	0.5686	2.2515	Case:Control	5-methoxysalicylic acid	C8 H8 O4	168.042	5.246	down
5.244_297.0146	0.3444	0.0031	0.5016	0.0044	0.5686	2.2569	Case:Control	2-chloro-5-(2-chlorobenzyl)-4,5,6,7-tetrahydrothieno[3,2-c]pyridine	C14 H13 Cl2 N S	297.015	5.244	down
1.598_140.0473	0.4178	0.0203	0.4116	0.03	0.4587	2.2657	Case:Control	Lv1850000	C7 H8 O3	140.047	1.598	down
6.181_463.1845	0.205	0.023	0.5848	0.0358	0.6975	2.344	Case:Control	(5alpha,6beta)-3-hydroxy-17-methyl-4,5-epoxymorphinan-6-yl beta-l-glucopyranosiduronic acid	C23 H29 N O9	463.185	6.181	down
3.178_168.0422	0.3535	0.0161	0.4116	0.03	0.4587	2.47	Case:Control	Homogentisic acid	C8 H8 O4	168.042	3.178	down
3.164_84.021	0.3525	0.0159	0.4116	0.03	0.4587	2.4746	Case:Control	Lu3453000	C4 H4 O2	84.021	3.164	down
4.28_198.0532	0.1462	0.0042	0.5016	0.0071	0.5686	2.5314	Case:Control	Syringic acid	C9 H10 O5	198.053	4.28	down
5.804_463.1836	0.2401	0.0203	0.4116	0.0358	0.4587	2.6422	Case:Control	(5alpha,6beta)-3-hydroxy-17-methyl-4,5-epoxymorphinan-6-yl beta-l-glucopyranosiduronic acid	C23 H29 N O9	463.184	5.804	down
3.174_124.0525	0.2914	0.0082	0.4116	0.0169	0.4587	2.8152	Case:Control	4-methylcatechol	C7 H8 O2	124.052	3.174	down
7.529_266.1876	0.0869	0.0044	0.4116	0.0026	0.4587	2.974	Case:Control	Tetranor-12r-hete	C16 H26 O3	266.188	7.529	down
7.475_334.214	0.1292	0.0018	0.4116	0.002	0.4587	3.0447	Case:Control	13,14-dihydro-15-keto prostaglandin a2	C20 H30 O4	334.214	7.475	down
8.035_338.2453	0.2378	0.0031	0.4116	0.0056	0.4587	3.1576	Case:Control	(+/-)8(9)-dihet	C20 H34 O4	338.245	8.035	down
7.835_336.2297	0.034	0.0034	0.4116	0.002	0.4587	3.1963	Case:Control	12-epileukotriene b4	C20 H32 O4	336.23	7.835	down
8.88_276.2089	1.5113	0.024	0.594	0.0169	0.6018	1.0167	Case:Control	(e)-parinaric acid	C18 H28 O2	276.209	8.88	up
1.335_116.0474	1.335	0.0166	0.4116	0.0358	0.4587	1.0566	Case:Control	Levulinic acid	C5 H8 O3	116.047	1.335	up
11.662_813.5648	1.5391	0.0415	0.7439	0.0358	0.6975	1.0688	Case:Control	(2r)-3-{[8-(pentacyclo[6.4.0.0~2,7~.0~3,6~.0~9,12~]dodec-4-yl)octanoyl]oxy}-2-{[8-(tetracyclo[6.4.0.0~2,7~.0~3,6~]dodec-10-yl)octyl]oxy}propyl 2-(trimethylammonio)ethyl phosphate	C48 H80 N O7 P	813.565	11.662	up
0.673_169.0353	1.748	0.0242	0.5952	0.0206	0.626	1.0971	Case:Control	N-acetyl-dl-serine	C5 H9 N O4	169.035	0.673	up
8.652_308.1963	1.7336	0.0375	0.7261	0.0503	0.7929	1.1026	Case:Control	(11z)-14,14,14-trifluoro-11-tetradecenyl acetate	C16 H27 F3 O2	308.196	8.652	up
8.654_300.2299	1.9793	0.0201	0.5735	0.0692	0.846	1.1797	Case:Control	Heptadecanedioic acid	C17 H32 O4	300.23	8.654	up
0.617_147.0531	1.6055	0.0273	0.4116	0.0426	0.4707	1.2452	Case:Control	L-glutamic acid	C5 H9 N O4	147.053	0.617	up
9.909_537.3802	1.8884	0.0043	0.5016	0.0169	0.6018	1.2539	Case:Control	1-nonadecanoyl-sn-glycero-3-phosphocholine	C27 H56 N O7 P	537.38	9.909	up
8.566_312.2296	1.6032	0.0275	0.4116	0.03	0.4587	1.3011	Case:Control	(+/-)9-hpode	C18 H32 O4	312.23	8.566	up
2.679_110.074	1.443	0.0373	0.7261	0.0426	0.7341	1.3058	Case:Control	Trans,trans-2,4-heptadienal	C7 H10 O	110.074	2.679	up
7.825_284.1983	1.8135	0.0331	0.4416	0.0931	0.6079	1.3604	Case:Control	(10s)-juvenile hormone iii diol	C16 H28 O4	284.198	7.825	up
3.948_387.1461	59.1282	0.0432	0.7542	0.0804	0.8719	1.6125	Case:Control	2-{3-[4-(3-chloro-4-hydroxyphenyl)-1-piperazinyl]propyl}[1,2,4]triazolo[4,3-a]pyridin-3(2h)-one	C19 H22 Cl N5 O2	387.146	3.948	up
2.187_248.0468	2.6304	0.0105	0.5093	0.03	0.6561	1.625	Case:Control	Nimazone	C11 H9 Cl N4 O	248.047	2.187	up
4.029_156.0426	3.1824	0.0146	0.5714	0.0249	0.6458	1.6301	Case:Control	2-methoxy-phloroglucinol	C7 H8 O4	156.043	4.029	up
8.314_334.2141	2.2264	0.0191	0.4116	0.0249	0.4587	1.6324	Case:Control	15-deoxy-δ12,14-prostaglandin d2	C20 H30 O4	334.214	8.314	up
3.503_460.0532	23.2338	0.0484	0.8027	0.0931	0.9001	1.6478	Case:Control	Barbamide	C20 H23 Cl3 N2 O2 S	460.053	3.503	up
4.755_254.115	2.535	0.0398	0.459	0.0804	0.5629	1.6614	Case:Control	Hostmaniane	C13 H18 O5	254.115	4.755	up
6.018_242.1514	2.2916	0.0152	0.4116	0.0249	0.4587	1.7662	Case:Control	Ieodomycin a	C13 H22 O4	242.151	6.018	up
6.663_365.185	13.1002	0.0156	0.573	0.0138	0.5799	1.9867	Case:Control	Renardine	C19 H27 N O6	365.185	6.663	up
4.33_268.1536	27.382	0.0255	0.6036	0.3463	1	2.0007	Case:Control	His-leu	C12 H20 N4 O3	268.154	4.33	up
6.957_287.1383	17.8763	0.019	0.5735	0.1072	0.9189	2.0065	Case:Control	O-[(2e)-hexenedioyl]carnitine	C13 H21 N O6	287.138	6.957	up
0.576_234.0372	4.1291	0.0437	0.4782	0.0206	0.4587	2.0861	Case:Control	2-(2-acetoxy-2-oxoethyl)-2-hydroxysuccinic acid	C8 H10 O8	234.037	0.576	up
5.532_385.2113	136.762	0.0181	0.5735	0.0931	0.9001	2.3545	Case:Control	Bamifylline	C20 H27 N5 O3	385.211	5.532	up
