# Supplementary material for: Gut microbes exacerbate systemic inflammation and behavior disorders in neurologic disease CADASIL
Source: Microbiome. 2023 Sep 8;11:202. doi: 10.1186/s40168-023-01638-3 (PMC10486110; doi:10.1186/s40168-023-01638-3)
Supplement: Supplementary file 21 — Additional file 20: Table S10. KEGG enriched pathways for differential serum metabolites between patients and controls. [file 40168_2023_1638_MOESM20_ESM.xlsx]

## Sheet: Sheet1
Table S10. KEGG enriched pathways for differential serum metabolites between patients and controls.
Pathway	Count	Count.All	Richfactor	Pvalue	Pathway.ID	Metabolites	KEGG.IDs
Tyrosine metabolism	4	78	0.0512821	0.000298323	map00350	Dihydroxymandelic acid; Vanillyl mandelic acid; Mhpg(3-Methoxy-4-hydroxyphenylethyleneglycol); Homogentisic acid	C05580+C05584+C05594+C00544
Phenylalanine metabolism	2	60	0.0333333	0.00453422	map00360	Salicylic acid; Phenylglyoxylic acid	C00805+C02137
Thiamine metabolism	1	31	0.032	0.0258173	map00730	Thiamine	C00378
Huntington disease	1	3	0.333333	0.00227039	map05016	L-glutamic acid	C00025
FoxO signaling pathway	1	5	0.2	0.00378133	map04068	L-glutamic acid	C00025
Long-term potentiation	1	7	0.142857	0.00529014	map04720	L-glutamic acid	C00025
Nicotine addiction	1	7	0.142857	0.00529014	map05033	L-glutamic acid	C00025
Cocaine addiction	1	7	0.142857	0.00529014	map05030	L-glutamic acid	C00025
Glutamatergic synapse	1	8	0.125	0.00604374	map04724	L-glutamic acid	C00025
Long-term depression	1	9	0.111111	0.00679682	map04730	L-glutamic acid	C00025
Circadian entrainment	1	9	0.111111	0.00679682	map04713	L-glutamic acid	C00025
Amphetamine addiction	1	9	0.111111	0.00679682	map05031	L-glutamic acid	C00025
GABAergic synapse	1	9	0.111111	0.00679682	map04727	L-glutamic acid	C00025
Alcoholism	1	10	0.1	0.00754937	map05034	L-glutamic acid	C00025
Amyotrophic lateral sclerosis (ALS)	1	10	0.1	0.00754937	map05014	L-glutamic acid	C00025
Gap junction	1	11	0.0909091	0.00830139	map04540	L-glutamic acid	C00025
Phospholipase D signaling pathway	1	11	0.0909091	0.00830139	map04072	L-glutamic acid	C00025
D-Glutamine and D-glutamate metabolism	1	12	0.0833333	0.00905288	map00471	L-glutamic acid	C00025
Synaptic vesicle cycle	1	12	0.0833333	0.00905288	map04721	L-glutamic acid	C00025
Proximal tubule bicarbonate reclamation	1	17	0.0588235	0.0128024	map04964	L-glutamic acid	C00025
Retrograde endocannabinoid signaling	1	19	0.0526316	0.0142985	map04723	L-glutamic acid	C00025
Nitrogen metabolism	1	19	0.0526316	0.0142985	map00910	L-glutamic acid	C00025
Taurine and hypotaurine metabolism	1	22	0.0454545	0.0165388	map00430	L-glutamic acid	C00025
Arginine biosynthesis	1	23	0.0434783	0.0172844	map00220	L-glutamic acid	C00025
Alanine, aspartate and glutamate metabolism	1	28	0.0357143	0.021005	map00250	L-glutamic acid	C00025
Ferroptosis	1	29	0.0344828	0.0217476	map04216	L-glutamic acid	C00025
Taste transduction	1	32	0.03125	0.0239721	map04742	L-glutamic acid	C00025
Central carbon metabolism in cancer	1	37	0.027027	0.0276692	map05230	L-glutamic acid	C00025
Glutathione metabolism	1	38	0.0263158	0.028407	map00480	L-glutamic acid	C00025
Butanoate metabolism	1	42	0.0238095	0.0313532	map00650	L-glutamic acid	C00025
Protein digestion and absorption	1	47	0.0212766	0.0350243	map04974	L-glutamic acid	C00025
Histidine metabolism	1	47	0.0212766	0.0350243	map00340	L-glutamic acid	C00025
Neuroactive ligand-receptor interaction	1	52	0.0192308	0.0386825	map04080	L-glutamic acid	C00025
Aminoacyl-tRNA biosynthesis	1	52	0.0192308	0.0386825	map00970	L-glutamic acid	C00025
Glyoxylate and dicarboxylate metabolism	1	62	0.016129	0.0459603	map00630	L-glutamic acid	C00025
