# Supplementary material for: Gut microbes exacerbate systemic inflammation and behavior disorders in neurologic disease CADASIL
Source: Microbiome. 2023 Sep 8;11:202. doi: 10.1186/s40168-023-01638-3 (PMC10486110; doi:10.1186/s40168-023-01638-3)
Supplement: Supplementary file 22 — Additional file 21: Table S11. The statistical result of serum neurotransmitters of CADASIL patients (Case) compared to healthy family members (Control). [file 40168_2023_1638_MOESM21_ESM.xlsx]

## Sheet: Sheet1
Table S11. The statistical result of serum neurotransmitters of CADASIL patients (Case) compared to healthy family members (Control).
ID	ratio	t.test_p.value	VIP	sample	cv	Regulate
Acetylcholine	0.971941	0.956073	0.0914211	Case:Control	0.0799658	Normal
5-hydroxyindole-3-acetic acid	1.0097	0.952606	0.174028	Case:Control	0.100721	Normal
gamma-aminobutyric acid	0.896857	0.187095	1.29248	Case:Control	0.0927727	Normal
Vanillmandelic acid	0.981521	0.935699	0.250023	Case:Control	0.0718335	Normal
L-glutamine	0.999642	0.985814	0.254353	Case:Control	0.0459622	Normal
L-tryptophan	1.00825	0.851512	0.25874	Case:Control	0.0420824	Normal
L-arginine	1.004	0.866552	0.276599	Case:Control	0.0701889	Normal
L-phenylalanine	0.998012	0.856951	0.313931	Case:Control	0.0596274	Normal
Kynurenic acid	1.03406	0.212981	0.32092	Case:Control	0.0634014	Normal
L-histidine	1.03626	0.439412	0.447903	Case:Control	0.0637389	Normal
Glycine	1.02194	0.807195	0.478094	Case:Control	0.0870581	Normal
Indole-3-carboxaldehyde	0.886797	0.707792	0.486665	Case:Control	0.124407	Normal
Melatonine	0.955308	0.800179	0.496022	Case:Control	0.152008	Normal
5-hydroxytryptamine	1.07252	0.786879	0.566728	Case:Control	0.12513	Normal
3-4-Dihydroxyphenylacetic acid	0.858082	0.698539	0.596796	Case:Control	0.0836031	Normal
Metanephrine	0.981012	0.666542	0.604681	Case:Control	0.147476	Normal
L-5-hydroxytryptophan	1.24382	0.992696	0.678217	Case:Control	0.124331	Normal
Succinic acid	0.970366	0.269057	0.73501	Case:Control	0.0462658	Normal
Kynurenine	1.11241	0.310566	0.74733	Case:Control	0.0913653	Normal
Quinolinic acid	0.951817	0.435166	0.769031	Case:Control	0.176266	Normal
Ornithine	1.07342	0.547922	0.822547	Case:Control	0.0416076	Normal
Aspartate	1.24339	0.46819	0.823684	Case:Control	0.090384	Normal
3-Hydroxyanthranilic acid	1.21751	0.306882	0.830894	Case:Control	0.0446971	Normal
Tryptamine	0.66112	0.411465	0.838897	Case:Control	0.170304	Normal
Tryptophol	1.15163	0.316498	0.903642	Case:Control	0.133533	Normal
N-Acetylserotonin	0.91822	0.801531	0.945922	Case:Control	0.0875876	Normal
L-Dopa	0.514748	0.540479	0.949103	Case:Control	0.126994	Normal
Dopammine	0.535721	0.634402	0.95591	Case:Control	0.157644	Normal
Glutathione	0.912679	0.962041	1.01386	Case:Control	0.0925393	Normal
L-tyrosine	1.13269	0.231281	1.08656	Case:Control	0.0560798	Normal
Normetanephrine	1.10849	0.322343	1.16819	Case:Control	0.0807941	Normal
Epinephrine	1.69198	0.371867	1.31078	Case:Control	0.0809389	Normal
Homovanillic acid	0.825275	0.8824	1.35773	Case:Control	0.154532	Normal
Glutamic acid	1.39182	0.0385747	1.47983	Case:Control	0.110358	Up
Alpha-ketoglutaric acid	1.55074	0.0477326	1.67247	Case:Control	0.0526099	Up
Norepinephrine	1.6724	0.166316	1.72314	Case:Control	0.0758317	Normal
phenethylamine	2.57046	0.477634	1.84173	Case:Control	0.0772614	Normal
Histamine	0.555744	0.122865	1.8582	Case:Control	0.0648735	Normal
Tyramine	1.83917	0.119793	2.47525	Case:Control	0.062392	Normal
