# Supplementary material for: Gut microbes exacerbate systemic inflammation and behavior disorders in neurologic disease CADASIL
Source: Microbiome. 2023 Sep 8;11:202. doi: 10.1186/s40168-023-01638-3 (PMC10486110; doi:10.1186/s40168-023-01638-3)
Supplement: Supplementary file 23 — Additional file 22: Table S12. The content of serum glutamic acid and gamma-aminobutyric acid and their ratio in CADASIL patients and controls. [file 40168_2023_1638_MOESM22_ESM.xlsx]

## Sheet: Sheet1
Table S12. The content of serum neurotransmitter of Glutamic acid (Glu) and Gamma-aminobutyric acid (GABA) and their ratio in CADASIL patients and controls.
Sample	Group	Gamma-aminobutyric acid (ng/ml)	Glutamic acid (ng/ml)	Glu/GABA ratio
A012	Case	500.82	4762.52	9.50943
A011	Case	513.858	3497.59	6.80652
A010	Case	508.935	3019.21	5.9324
A009	Case	397.273	3234.08	8.14071
A008	Case	303.864	2028.43	6.67546
A007	Case	338.676	1925.3	5.68479
A006	Case	317.3	3197.36	10.0768
A005	Case	246.734	2918.82	11.8298
A004	Case	235.818	3698.62	15.6842
A003	Case	424.02	2405.34	5.67269
A002	Case	379.183	5459.42	14.3979
A001	Case	365.346	6564.67	17.9684
B010	Control	372.78	2511.07	6.73607
B009	Control	441.236	2839.95	6.43635
B008	Control	463.773	2623.81	5.65754
B007	Control	413.9	2320.81	5.60717
B006	Control	406.237	1529.76	3.76569
B005	Control	406.927	2974.15	7.3088
B004	Control	401.099	2608.28	6.50283
B003	Control	430.526	3384.42	7.86112
B002	Control	400.257	2731.39	6.82409
B001	Control	474.106	2049.12	4.32208
