# Supplementary material for: Gut microbes exacerbate systemic inflammation and behavior disorders in neurologic disease CADASIL
Source: Microbiome. 2023 Sep 8;11:202. doi: 10.1186/s40168-023-01638-3 (PMC10486110; doi:10.1186/s40168-023-01638-3)
Supplement: Supplementary file 24 — Additional file 23: Table S13. The serum cytokines in 12 CADASIL patients (Case) and 10 healthy family members (Control). [file 40168_2023_1638_MOESM23_ESM.xlsx]

## Sheet: Sheet1
Table S13. The serum cytokines in 12 CADASIL patients (Case) and 10 healthy family members (Control).
ID	Group	IL-1β(pg/mL)	IL-6(pg/mL)	TNF-α(pg/mL)	CCL2(ng/mL)	CXCL16(pg/mL)	IFN-γ(pg/mL)
Case-001	Case	51.2817	23.7943	37.0123	38.0775	2294.39	389.225
Case-004	Case	52.921	23.9659	32.2158	44.7839	3068.19	214.349
Case-006	Case	48.5728	25.7555	42.1448	43.7956	3302.99	336.758
Case-007	Case	45.7945	24.7442	33.2327	32.0836	3154.43	311.882
Case-008	Case	52.3366	27.0976	36.9948	45.501	3209.95	268.972
Case-009	Case	38.5393	25.1487	28.2791	46.264	3286.74	331.136
Case-011	Case	35.132	26.4694	38.7537	46.742	2604.2	368.004
Case-015	Case	51.2025	25.9608	33.0058	44.3794	3038.95	235.383
Case-017	Case	51.6284	28.5133	32.4035	43.074	2456.53	314.881
Case-019	Case	39.2524	26.4694	25.7958	27.7536	2789.68	354.465
Case-022	Case	53.1488	18.11	27.4106	38.9233	2909.59	206.339
Case-024	Case	42.6547	21.3612	19.9214	29.9784	2702.55	221.142
Ctrl-001	Control	29.8825	24.6554	24.2945	26.4804	1739.73	220.111
Ctrl-002	Control	45.9133	21.4287	35.6768	37.4478	2022.38	352.076
Ctrl-010	Control	36.9495	22.207	27.3495	27.0458	3048.11	297.36
Ctrl-011	Control	42.1892	21.0916	28.781	26.6367	1754.79	406.464
Ctrl-012	Control	33.6116	22.5287	21.4794	27.5836	2866.76	320.127
Ctrl-016	Control	42.4813	20.3286	26.9567	28.5672	2479.86	264.849
Ctrl-020	Control	36.8951	23.5798	33.6124	27.8777	2202.83	364.631
Ctrl-026	Control	44.1057	25.5318	20.1003	38.2062	1786.69	345.799
Ctrl-027	Control	31.7198	16.6361	20.8859	35.9033	2027.99	242.035
Ctrl-028	Control	32.5419	21.5114	28.1351	40.339	2894.53	243.253
