# Supplementary material for: Gut microbes exacerbate systemic inflammation and behavior disorders in neurologic disease CADASIL
Source: Microbiome. 2023 Sep 8;11:202. doi: 10.1186/s40168-023-01638-3 (PMC10486110; doi:10.1186/s40168-023-01638-3)
Supplement: Supplementary file 25 — Additional file 24: Table S14. Differentiated abundant VFs in CADASIL patients compared to controls. [file 40168_2023_1638_MOESM24_ESM.xlsx]

## Sheet: Sheet1
Table S14. Differentiated abundant VFs in CADASIL patients compared to controls.
VF homologs	full description	Category	category description	protein description	Case-Mean	Control-Mean	Case-Sd	Control-Sd	p-value	fold-change
VFG035206(gb|WP_000512742)	(vgrG) type VI secretion system tip protein VgrG [SCI-I T6SS (VF1120) - Effector delivery system (VFC0086)] [Escherichia coli APEC O1]	Effector delivery system	Effector delivery system-T6SS	Escherichia coli VgrG	0.0250417	0	0.068805	0	0.02748	big
VFG045806(gb|WP_000354273)	(vgrG) type VI secretion system tip protein VgrG [SCI-I T6SS (VF1120) - Effector delivery system (VFC0086)] [Escherichia coli O25b:H4-ST131]	Effector delivery system	Effector delivery system-T6SS	Escherichia coli VgrG	0.1045	0	0.328688	0	0.01264	big
VFG045808(gb|WP_021543768)	(vgrG) type VI secretion system tip protein VgrG [SCI-I T6SS (VF1120) - Effector delivery system (VFC0086)] [Escherichia coli O25b:H4-ST131]	Effector delivery system	Effector delivery system-T6SS	Escherichia coli VgrG	0.0505833	0	0.148889	0	0.01264	big
VFG035205(gb|WP_001024965)	(vgrG) type VI secretion system tip protein VgrG [SCI-I T6SS (VF1120) - Effector delivery system (VFC0086)] [Escherichia coli 536]	Effector delivery system	Effector delivery system-T6SS	Escherichia coli VgrG	0.037625	0.0185	0.072841	0.079188	0.02866	2.03378
VFG035204(gb|WP_001529381)	(vgrG) type VI secretion system tip protein VgrG [SCI-I T6SS (VF1120) - Effector delivery system (VFC0086)] [Escherichia coli CFT073]	Effector delivery system	Effector delivery system-T6SS	Escherichia coli VgrG	0.113125	0.0607143	0.265332	0.282104	0.04873	1.86324
VFG035256(gb|WP_001299981)	(tssA) type VI secretion system protein TssA [SCI-I T6SS (VF1120) - Effector delivery system (VFC0086)] [Escherichia coli O103:H2 str. 12009]	Effector delivery system	Effector delivery system-T6SS	Escherichia coli TssA	0.0990833	0	0.466771	0	0.01263	big
VFG035104(gb|WP_024179272)	(tssC) type VI secretion system contractile sheath large subunit [SCI-I T6SS (VF1120) - Effector delivery system (VFC0086)] [Escherichia coli APEC O1]	Effector delivery system	Effector delivery system-T6SS	Escherichia coli TssC	0.00483333	0	0.012977	0	0.02748	big
VFG035350(gb|WP_000157825)	(ECOK1_RS16710) type VI secretion system ImpA family N-terminal domain-containing protein [SCI-I T6SS (VF1120) - Effector delivery system (VFC0086)] [Escherichia coli O18:K1:H7 str. IHE3034]	Effector delivery system	Effector delivery system-T6SS	Escherichia coli VasL	0.00383333	0	0.010905	0	0.02742	big
VFG035271(gb|WP_000342485)	(tssF) type VI secretion system baseplate subunit TssF [SCI-I T6SS (VF1120) - Effector delivery system (VFC0086)] [Escherichia coli APEC O1]	Effector delivery system	Effector delivery system-T6SS	Escherichia coli TssF	0.128583	0.0157857	0.290477	0.064592	0.02177	8.14555
VFG035237(gb|WP_000832727)	(C_RS16125) type VI secretion protein VasK [SCI-I T6SS (VF1120) - Effector delivery system (VFC0086)] [Escherichia coli CFT073]	Effector delivery system	Effector delivery system-T6SS	Escherichia coli VasK	0.151792	0.0499286	0.380159	0.247127	0.04	3.04018
VFG045810(gb|WP_000704501)	(EC958_RS02625) DUF2931 family protein [SCI-I T6SS (VF1120) - Effector delivery system (VFC0086)] [Escherichia coli O25b:H4-ST131]	Effector delivery system	Effector delivery system-T6SS	Escherichia coli putative DUF2931 protein	0.051625	0	0.220222	0	0.02748	big
VFG045811(gb|WP_022645036)	(EC958_RS02630) DUF2931 family protein [SCI-I T6SS (VF1120) - Effector delivery system (VFC0086)] [Escherichia coli O25b:H4-ST131]	Effector delivery system	Effector delivery system-T6SS	Escherichia coli putative DUF2931 protein	0.103208	0.00103571	0.341089	0.00548	0.04898	99.6494
VFG001844(gb|WP_010946205)	(icmB/dotO) Dot/Icm type IV secretion system protein IcmB/DotO [Dot/Icm (VF0156) - Effector delivery system (VFC0086)] [Legionella pneumophila subsp. pneumophila str. Philadelphia 1]	Effector delivery system	Effector delivery system-T4SS	Legionella pneumophila IcmB	0.00416667	0	0.00988	0	0.01261	big
VFG000192(gb|NP_250388)	(pscN) type III secretion system ATPase PscN [TTSS (VF0083) - Effector delivery system (VFC0086)] [Pseudomonas aeruginosa PAO1]	Effector delivery system	Effector delivery system-T3SS	Pseudomonas aeruginosa PscN	0.009	0.00053571	0.019583	0.002835	0.02391	16.8
VFG002126(gb|NP_219593)	(cdsV) Type III secretion protein CdsV [TTSS (VF0344) - Effector delivery system (VFC0086)] [Chlamydia trachomatis D/UW-3/CX]	Effector delivery system	Effector delivery system-T3SS	Chlamydia trachomatis CdsV	0.0202917	0.00392857	0.026813	0.008981	0.01351	5.16515
VFG035153(gb|WP_001246526)	(C_RS16085) OmpA family protein [SCI-I T6SS (VF1120) - Effector delivery system (VFC0086)] [Escherichia coli CFT073]	Effector delivery system	Effector delivery system-other	Escherichia coli OmpA	0.0407917	0.00507143	0.087735	0.024236	0.01632	8.04343
VFG000862(gb|WP_014639426)	(pet) Pet serine protease precursor, autotransporter [Pet (VF0217) - Effector delivery system (VFC0086)] [Escherichia coli O44:H18 042]	Effector delivery system	Effector delivery system-other	Escherichia coli Pet	0.0961667	0.0153571	0.243235	0.067255	0.01697	6.26202
VFG036074(gb|WP_000502504)	(usp) type VI secretion system tube protein Hcp [Colicin-like Usp (VF1135) - Exotoxin (VFC0235)] [Escherichia coli APEC O1]	Exotoxin	Exotoxin	Escherichia coli Usp	0.0130417	0	0.03715	0	0.01263	big
VFG045827(gb|WP_085961352)	(hlyE/clyA) hemolysin E [Hemolysin/cytolysin A (VF1134) - Exotoxin (VFC0235)] [Escherichia coli O25b:H4-ST131]	Exotoxin	Exotoxin	Escherichia coli HlyE	0.0131667	0	0.034549	0	0.02748	big
VFG043143(gb|WP_005478244)	(fliI) flagellar protein export ATPase FliI [Lateral flagella (VF0625) - Biofilm (VFC0271)] [Vibrio parahaemolyticus RIMD 2210633]	Biofilm	Biofilm	Vibrio parahaemolyticus FliI	0.018875	0	0.077377	0	0.02746	big
VFG012460(gb|WP_000820396)	(agn43) autotransporter adhesin Ag43 [Antigen 43, AIDA-I type (VF1114) - Biofilm (VFC0271)] [Escherichia coli 536]	Biofilm	Biofilm	Escherichia coli Agn43	0.0300833	0.0136429	0.050065	0.044711	0.01984	2.20506
VFG004341(gb|WP_001247056)	(stgC) fimbrial biogenesis outer membrane usher protein [Stg (VF0959) - Adherence (VFC0001)] [Salmonella enterica subsp. enterica serovar Typhi str. CT18]	Adherence	Adherence	Salmonella enterica StgC	0.187458	0.0122857	0.788185	0.050572	0.04353	15.2582
VFG019745(gb|WP_015886343)	(pilT) twitching motility protein PilT [Type IV pili (VF0082) - Adherence (VFC0001)] [Pseudomonas fluorescens SBW25]	Adherence	Adherence	Pseudomonas fluorescens PilT	0.00825	0.001	0.016155	0.003672	0.03308	8.25
VFG042870(gb|WP_010947729)	(pilT) type IV pilus twitching motility protein PilT [Type IV pili (VF0155) - Adherence (VFC0001)] [Legionella pneumophila subsp. pneumophila str. Philadelphia 1]	Adherence	Adherence	Legionella pneumophila PilT	0.0131667	0.0015	0.034048	0.007937	0.02917	8.77778
VFG018215(gb|WP_001131116)	(yagX/ecpC) E. coli common pilus usher EcpC [ECP (VF0404) - Adherence (VFC0001)] [Escherichia coli 536]	Adherence	Adherence	Escherichia coli EcpC	0.008625	0.00107143	0.016202	0.005669	0.02391	8.05
VFG036009(gb|WP_000556469)	(ehaB) autotransporter adhesin EhaB [EhaB, AIDA-I type (VF1128) - Adherence (VFC0001)] [Escherichia coli O83:H1 str. LF82]	Adherence	Adherence	Escherichia coli EhaB	0.0409583	0.0117143	0.089948	0.047048	0.01427	3.49644
VFG016491(gb|WP_011076858)	(tuf) elongation factor Tu [EF-Tu (VF0877) - Adherence (VFC0001)] [Mycoplasma penetrans HF-2]	Adherence	Adherence	Mycoplasma penetrans Tuf	0.441833	0.268321	0.322923	0.143094	0.00589	1.64666
VFG050163(gb|WP_000197083)	(neuE) polysialic acid biosynthesis protein [K1 capsule (VF0239) - Invasion (VFC0083)] [Escherichia coli O45:K1:H7 str. S88]	Invasion	Invasion	Escherichia coli NeuE	0.110917	0.0577857	0.367996	0.257893	0.0481	1.91945
VFG018001(gb|WP_002866148)	(rfbA) glucose-1-phosphate thymidylyltransferase RfbA [LOS (VF0326) - Immune modulation (VFC0258)] [Campylobacter jejuni subsp. jejuni 81116]	Immune modulation	Immune modulation-LOS	Campylobacter jejuni RfbA	0.0065	0.00157143	0.011081	0.006076	0.02663	4.13636
VFG011775(gb|WP_011049887)	(CJE_RS06375) glycosyltransferase family 2 protein [LOS (VF0326) - Immune modulation (VFC0258)] [Campylobacter jejuni RM1221]	Immune modulation	Immune modulation-LOS	Campylobacter jejuni putative putative glycosyl transferase	0.01675	0.0075	0.034857	0.025289	0.04423	2.23333
VFG002555(gb|WP_004194045)	(wcbL) sugar kinase [Capsule I (VF0436) - Immune modulation (VFC0258)] [Burkholderia pseudomallei K96243]	Immune modulation	Immune modulation-capsule	Burkholderia pseudomallei WcbL	0.0205	0.00357143	0.026901	0.008496	0.01046	5.74
VFG000964(gb|WP_010922799)	(hasC) UTP--glucose-1-phosphate uridylyltransferase HasC [Hyaluronic acid capsule (VF0244) - Immune modulation (VFC0258)] [Streptococcus pyogenes M1 GAS]	Immune modulation	Immune modulation-capsule	Streptococcus pyogenes HasC	0.0525	0.0186071	0.103493	0.035273	0.03589	2.8215
VFG047018(gb|WP_010030795)	(wbtM) dTDP-D-glucose 4,6-dehydratase [LPS (VF0542) - Immune modulation (VFC0258)] [Francisella tularensis subsp. holarctica FTNF002-00]	Immune modulation	Immune modulation-LPS	Francisella tularensis WbtM	0.0055	0	0.014428	0	0.02746	big
VFG002764(gb|WP_002223297)	(Y_RS05665) GDP-L-fucose synthase [O-antigen (VF0392) - Immune modulation (VFC0258)] [Yersinia pestis KIM 10]	Immune modulation	Immune modulation-LPS	Yersinia pestis Fcl	0.242667	0.169429	0.256124	0.332069	0.03475	1.43227
VFG049041(gb|WP_002912371)	(rfbB) O-antigen export ABC transporter ATP-binding protein RfbB [LPS (VF0561) - Immune modulation (VFC0258)] [Klebsiella pneumoniae subsp. rhinoscleromatis SB3432]	Immune modulation	Immune modulation-LPS	Klebsiella pneumoniae RfbB	0.050375	0.0407143	0.223095	0.118016	0.03787	1.23728
VFG002522(gb|WP_004198639)	(flhA) flagellar biosynthesis protein FlhA [Flagella (VF0430) - Motility (VFC0204)] [Burkholderia pseudomallei K96243]	Motility	Motility	Burkholderia pseudomallei FlhA	0.00295833	0	0.005894	0	0.01256	big
VFG038862(gb|WP_011898282)	(lafK) two-component system lateral flagellar response regulator [Lateral flagella (VF0474) - Motility (VFC0204)] [Aeromonas salmonicida subsp. salmonicida A449]	Motility	Motility	Aeromonas salmonicida LafK	0.00479167	0	0.011755	0	0.02748	big
VFG038851(gb|WP_016350359)	(nueB) pseudaminic acid synthase, NeuB [Polar flagella (VF0473) - Motility (VFC0204)] [Aeromonas hydrophila ML09-119]	Motility	Motility	Aeromonas hydrophila NueB	0.01525	0.00525	0.0236	0.013017	0.02076	2.90476
VFG009577(gb|WP_011741579)	(irtA) Iron-regulated transporter IrtA [ABC transporter (VF0818) - Nutritional/Metabolic factor (VFC0272)] [Mycobacterium ulcerans Agy99]	Nutritional/Metabolic factor	Nutritional/Metabolic factor	Mycobacterium ulcerans IrtA	0.006625	0	0.021075	0	0.02748	big
VFG044303(gb|WP_001044024)	(PMI_RS12855) ABC transporter ATP-binding protein/permease [Yersiniabactin-related (VF1251) - Nutritional/Metabolic factor (VFC0272)] [Proteus mirabilis HI4320]	Nutritional/Metabolic factor	Nutritional/Metabolic factor	Proteus mirabilis MdlB	0.317917	0.00807143	1.55151	0.011281	0.03621	39.3879
VFG044304(gb|WP_000588838)	(PMI_RS12860) ABC transporter ATP-binding protein/permease [Yersiniabactin-related (VF1251) - Nutritional/Metabolic factor (VFC0272)] [Proteus mirabilis HI4320]	Nutritional/Metabolic factor	Nutritional/Metabolic factor	Proteus mirabilis MdlB	0.337417	0.00257143	1.62023	0.008787	0.02936	131.218
VFG000929(gb|WP_001375021)	(entD) phosphopantetheinyl transferase component of enterobactin synthase multienzyme complex [Enterobactin (VF0228) - Nutritional/Metabolic factor (VFC0272)] [Escherichia coli CFT073]	Nutritional/Metabolic factor	Nutritional/Metabolic factor	Escherichia coli EntD	0.0165833	0.00303571	0.042942	0.016063	0.02917	5.46275
VFG001856(gb|WP_010946594)	(ccmC) cytochrome c-type biogenesis protein CcmC, putative heme lyase for CcmE [CcmC (VF0292) - Nutritional/Metabolic factor (VFC0272)] [Legionella pneumophila subsp. pneumophila str. Philadelphia 1]	Nutritional/Metabolic factor	Nutritional/Metabolic factor	Legionella pneumophila CcmC	0.0205417	0.00964286	0.026623	0.017464	0.04659	2.13025
