# Supplementary material for: Gut microbes exacerbate systemic inflammation and behavior disorders in neurologic disease CADASIL
Source: Microbiome. 2023 Sep 8;11:202. doi: 10.1186/s40168-023-01638-3 (PMC10486110; doi:10.1186/s40168-023-01638-3)
Supplement: Supplementary file 26 — Additional file 25: Table S15. Significantly decreased VFs in CADASIL patients compared to controls. [file 40168_2023_1638_MOESM25_ESM.xlsx]

## Sheet: Sheet1
Table S15. Significantly decreased VFs in CADASIL patients compared to controls.
VF homologs	full description	Category	category description	protein description	Case-Mean	Control-Mean	Case-Sd	Control-Sd	p-value	fold-change
VFG049217(gb|WP_004891113)	(dotU) type VI secretion system protein TssL, short form [T6SS-III (VF0784) - Effector delivery system (VFC0086)] [Klebsiella pneumoniae subsp. pneumoniae 1084]	Effector delivery system	Effector delivery system-T6SS	Klebsiella pneumoniae TssL	0.0278333	0.0772143	0.124608	0.241371	0.049	0.360469
VFG007158(gb|WP_005477722)	(vscN) type III secretion system ATPase VscN [T3SS1 (VF0408) - Effector delivery system (VFC0086)] [Vibrio parahaemolyticus RIMD 2210633]	Effector delivery system	Effector delivery system-T3SS	Vibrio parahaemolyticus VscN	0.130625	0.253786	0.164291	0.29012	0.03187	0.514706
VFG048676(gb|WP_014907726)	(ompA) OmpA family protein [T6SS (VF0569) - Effector delivery system (VFC0086)] [Klebsiella pneumoniae subsp. pneumoniae NTUH-K2044]	Effector delivery system	Effector delivery system-other	Klebsiella pneumoniae OmpA	0.02125	0.0984286	0.082875	0.324161	0.03751	0.215893
VFG040971(gb|WP_008807384)	(KPK_RS21755) A24 family peptidase [Pul (VF0785) - Effector delivery system (VFC0086)] [Klebsiella pneumoniae 342]	Effector delivery system	Effector delivery system-other	Klebsiella pneumoniae PilD	0.104625	0.402464	0.301818	1.06005	0.02567	0.259961
VFG048287(gb|WP_014906962)	(fimF) type 1 fimbrial minor component [Type I fimbriae (VF0566) - Adherence (VFC0001)] [Klebsiella pneumoniae subsp. pneumoniae NTUH-K2044]	Adherence	Adherence	Klebsiella pneumoniae FimF	0.00116667	0.0350714	0.005715	0.119911	0.02325	0.0332654
VFG048317(gb|WP_014906959)	(fimK) transcriptional regulator [Type I fimbriae (VF0566) - Adherence (VFC0001)] [Klebsiella pneumoniae subsp. pneumoniae NTUH-K2044]	Adherence	Adherence	Klebsiella pneumoniae FimK	0.0520833	0.184714	0.1581	0.448371	0.04397	0.281967
VFG005980(gb|WP_000091276)	(SPD_RS01765) oligosaccharide flippase family protein [Capsule (VF0144) - Immune modulation (VFC0258)] [Streptococcus pneumoniae D39]	Immune modulation	Immune modulation-Capsule	Streptococcus pneumoniae putative oligosaccharide flippase	0.00766667	0.0481786	0.015592	0.080663	0.005	0.15913
VFG046740(gb|WP_013922877)	(F7308_RS05565) glycosyltransferase family 2 protein [Capsule (VF0543) - Immune modulation (VFC0258)] [Francisella sp. TX077308]	Immune modulation	Immune modulation-Capsule	Francisella putative glycosyltransferase	0.002375	0.0118929	0.009112	0.017955	0.01048	0.1997
VFG013186(gb|WP_012340561)	(pgi) glucose-6-phosphate isomerase [Exopolysaccharide (VF0755) - Immune modulation (VFC0258)] [Haemophilus somnus 2336]	Immune modulation	Immune modulation-Capsule	Haemophilus somnus Pgi	0.0700833	0.13	0.117145	0.179299	0.04038	0.539103
VFG006079(gb|WP_011681442)	(STER_RS07085) glycosyltransferase family 2 protein [Capsule (VF0144) - Immune modulation (VFC0258)] [Streptococcus thermophilus LMD-9]	Immune modulation	Immune modulation-Capsule	Streptococcus thermophilus putative glycosyltransferase	0.082125	0.140179	0.112015	0.167539	0.04439	0.58586
VFG007664(gb|WP_011261024)	(rmlC) dTDP-4-dehydrorhamnose 3,5-epimerase [Capsular polysaccharide (VF0624) - Immune modulation (VFC0258)] [Vibrio fischeri ES114]	Immune modulation	Immune modulation-Capsule	Vibrio fischeri RmlC	0.0659167	0.103036	0.057554	0.076834	0.01737	0.639746
VFG045300(gb|WP_011213308)	(legI) N,N'-diacetyllegionaminate synthase [LPS (VF0171) - Immune modulation (VFC0258)] [Legionella pneumophila subsp. pneumophila str. Philadelphia 1]	Immune modulation	Immune modulation-LPS	Legionella pneumophila LegI	0.00120833	0.0118929	0.004096	0.019634	0.01533	0.101602
VFG049051(gb|WP_014907239)	(KP1_RS17230) glycosyltransferase [LPS (VF0561) - Immune modulation (VFC0258)] [Klebsiella pneumoniae subsp. pneumoniae NTUH-K2044]	Immune modulation	Immune modulation-LPS	Klebsiella pneumoniae RfbF	0.00891667	0.0308571	0.043683	0.086291	0.02687	0.288966
VFG000029(gb|WP_010929608)	(bplL) lipopolysaccharide biosynthesis protein [LPS (VF0033) - Immune modulation (VFC0258)] [Bordetella pertussis Tohama I]	Immune modulation	Immune modulation-LPS	Bordetella pertussis BplL	0.0255417	0.0385714	0.038086	0.032924	0.0486	0.662191
VFG043366(gb|WP_000033553)	(tlpA) membrane-bound chemoreceptor sensing arginine and bicarbonate [Flagella (VF0051) - Motility (VFC0204)] [Helicobacter pylori 26695]	Motility	Motility	Helicobacter pylori TlpA	0.00179167	0.00810714	0.004845	0.010623	0.00897	0.220999
VFG043275(gb|NP_464243)	(fliI) flagellum-specific ATP synthase [Peritrichous flagella (VF0796) - Motility (VFC0204)] [Listeria monocytogenes EGD-e]	Motility	Motility	Listeria monocytogenes FliI	0.008875	0.0218214	0.011833	0.023578	0.01672	0.40671
VFG001915(gb|YP_002344227)	(fliP) flagellar biosynthesis protein FliP [Flagella (VF0114) - Motility (VFC0204)] [Campylobacter jejuni subsp. jejuni NCTC 11168]	Motility	Motility	Campylobacter jejuni FliP	0.0475417	0.0782857	0.051329	0.053944	0.02905	0.607284
VFG034092(gb|WP_000623021)	(irp2) yersiniabactin non-ribosomal peptide synthetase HMWP2 [Yersiniabactin siderophore (VF1115) - Nutritional/Metabolic factor (VFC0272)] [Escherichia coli O104:H4 str. 2009EL-2050]	Nutritional/Metabolic factor	Nutritional/Metabolic factor	Escherichia coli Irp2	0	0.0486071	0	0.203237	0.01797	small
VFG044337(gb|WP_015874982)	(iroD) siderophore esterase IroD [Sal (VF0563) - Nutritional/Metabolic factor (VFC0272)] [Klebsiella pneumoniae subsp. pneumoniae NTUH-K2044]	Nutritional/Metabolic factor	Nutritional/Metabolic factor	Klebsiella pneumoniae IroD	0	0.0496071	0	0.184419	0.01801	small
VFG048550(gb|WP_004213623)	(iroB) glucosyltransferase IroB [Sal (VF0563) - Nutritional/Metabolic factor (VFC0272)] [Klebsiella pneumoniae subsp. pneumoniae NTUH-K2044]	Nutritional/Metabolic factor	Nutritional/Metabolic factor	Klebsiella pneumoniae IroB	0	0.0167143	0	0.039806	0.00978	small
VFG048554(gb|WP_004902400)	(iroD) siderophore esterase IroD [Sal (VF0563) - Nutritional/Metabolic factor (VFC0272)] [Klebsiella pneumoniae subsp. pneumoniae NTUH-K2044]	Nutritional/Metabolic factor	Nutritional/Metabolic factor	Klebsiella pneumoniae IroD	0	0.00839286	0	0.021047	0.03276	small
VFG048547(gb|WP_004213617)	(iroN) salmochelin receptor IroN [Sal (VF0563) - Nutritional/Metabolic factor (VFC0272)] [Klebsiella pneumoniae subsp. pneumoniae NTUH-K2044]	Nutritional/Metabolic factor	Nutritional/Metabolic factor	Klebsiella pneumoniae IroN	0.005	0.0897143	0.024495	0.231836	0.02162	0.0557325
VFG048551(gb|WP_011251260)	(iroC) ABC transporter [Sal (VF0563) - Nutritional/Metabolic factor (VFC0272)] [Klebsiella pneumoniae subsp. pneumoniae NTUH-K2044]	Nutritional/Metabolic factor	Nutritional/Metabolic factor	Klebsiella pneumoniae IroC	0.00320833	0.0480714	0.012584	0.149358	0.03618	0.066741
VFG044336(gb|WP_050767835)	(iroC) ABC transporter [Sal (VF0563) - Nutritional/Metabolic factor (VFC0272)] [Klebsiella pneumoniae subsp. pneumoniae NTUH-K2044]	Nutritional/Metabolic factor	Nutritional/Metabolic factor	Klebsiella pneumoniae IroC	0.00979167	0.145107	0.031642	0.390539	0.03025	0.0674789
VFG008111(gb|WP_015309659)	(panC) pantoate--beta-alanine ligase [PanC/PanD (VF0319) - Nutritional/Metabolic factor (VFC0272)] [Mycobacterium smegmatis JS623]	Nutritional/Metabolic factor	Nutritional/Metabolic factor	Mycobacterium smegmatis PanC	0.00245833	0.0145	0.00833	0.028233	0.02689	0.16954
VFG044341(gb|WP_004160310)	(EAMY_RS32260) TonB-dependent siderophore receptor [Desferrioxamine (VF1244) - Nutritional/Metabolic factor (VFC0272)] [Erwinia amylovora CFBP1430]	Nutritional/Metabolic factor	Nutritional/Metabolic factor	Erwinia amylovora FoxR	0.07525	0.30725	0.242515	0.776603	0.02232	0.244915
VFG048570(gb|WP_014907270)	(ybtP) yersiniabactin ABC transporter ATP-binding/permease protein YbtP [Ybt (VF0564) - Nutritional/Metabolic factor (VFC0272)] [Klebsiella pneumoniae subsp. pneumoniae 1084]	Nutritional/Metabolic factor	Nutritional/Metabolic factor	Klebsiella pneumoniae YbtP	0.00720833	0.0229286	0.015088	0.030055	0.00467	0.314382
VFG048439(gb|WP_014907941)	(entC) isochorismate synthase [Ent (VF0562) - Nutritional/Metabolic factor (VFC0272)] [Klebsiella pneumoniae subsp. pneumoniae NTUH-K2044]	Nutritional/Metabolic factor	Nutritional/Metabolic factor	Klebsiella pneumoniae EntC	0.100333	0.300464	0.296194	0.718545	0.03998	0.333928
VFG006822(gb|NP_465266)	(virS) histidine kinase [VirR/VirS (VF0791) - Regulation (VFC0301)] [Listeria monocytogenes EGD-e]	Regulation	Regulation	Listeria monocytogenes VirS	0	0.00692857	0	0.013743	0.018	small
VFG006823(gb|WP_003725519)	(virS) sensor histidine kinase [VirR/VirS (VF0791) - Regulation (VFC0301)] [Listeria monocytogenes serotype 4b str. F2365]	Regulation	Regulation	Listeria monocytogenes VirS	0	0.00453571	0	0.010479	0.01797	small
VFG048998(gb|WP_011154608)	(rmpA2) regulator of mucoid phenotype RmpA2 [RmpA (VF0570) - Regulation (VFC0301)] [Klebsiella pneumoniae CG43]	Regulation	Regulation	Klebsiella pneumoniae RmpA2	0	0.0204286	0	0.058127	0.018	small
VFG001389(gb|NP_215418)	(prrA) two component transcriptional regulator PrrA [PrrA/B (VF0823) - Regulation (VFC0301)] [Mycobacterium tuberculosis H37Rv]	Regulation	Regulation	Mycobacterium tuberculosis PrrA	0.002375	0.00742857	0.008048	0.011899	0.03346	0.319712
VFG006846(gb|NP_464218)	(cheY) chemotaxis response regulator CheY [CheA/CheY (VF0794) - Regulation (VFC0301)] [Listeria monocytogenes EGD-e]	Regulation	Regulation	Listeria monocytogenes CheY	0.135958	0.232714	0.164324	0.200732	0.03622	0.584229
VFG041873(gb|WP_080509010)	(CV_RS12725) two component system sensor kinase [Cpi-2 encoded T3SS (SPI-2 like) (VF1260) - Effector delivery system (VFC0086)] [Chromobacterium violaceum ATCC 12472]	Others	Others	Chromobacterium violaceum putative two component system sensor	0.00408333	0.01425	0.008737	0.020743	0.03217	0.28655
VFG043245(gb|WP_002213750)	(motA) flagellar motor stator protein MotA [Lateral flagella (VF1028) - Others (VFC0346)] [Yersinia pestis CO92]	Others	Others	Yersinia pestis MotA	0.0207917	0.0345	0.095864	0.084555	0.02774	0.602657
