# Supplementary material for: Gut microbes exacerbate systemic inflammation and behavior disorders in neurologic disease CADASIL
Source: Microbiome. 2023 Sep 8;11:202. doi: 10.1186/s40168-023-01638-3 (PMC10486110; doi:10.1186/s40168-023-01638-3)
Supplement: Supplementary file 27 — Additional file 26: Table S16. The significant correlation between several differential VFs and inflammatory cytokines. [file 40168_2023_1638_MOESM26_ESM.xlsx]

## Sheet: Sheet1
Table S16. The significant correlation between several differential VFs and inflammatory cytokines.
VF#	Category	Protein	Positively correlated with
VFG045808	Effector delivery system-T6SS	Escherichia coli VgrG	CCL2
VFG002126	Effector delivery system-T3SS	Pseudomonas aeruginosa PscN	IFN-γ
VFG000192	Effector delivery system-T3SS	Chlamydia trachomatis CdsV	IL-6
VFG043143	Biofilm	Vibrio parahaemolyticus FliI	IL-6
VFG042870	Adherence	Legionella pneumophila PilT	IL-1β
VFG011775	Immune modulation-LOS	Campylobacter jejuni putative putative glycosyl transferase	IL-6
VFG002555	Immune modulation-capsule	Burkholderia pseudomallei WcbL	IL-1β
VFG047018	Immune modulation-LPS	Francisella tularensis WbtM	IL-6
VFG002522	Motility	Burkholderia pseudomallei FlhA	IL-6
