# Supplementary material for: Gut microbes exacerbate systemic inflammation and behavior disorders in neurologic disease CADASIL
Source: Microbiome. 2023 Sep 8;11:202. doi: 10.1186/s40168-023-01638-3 (PMC10486110; doi:10.1186/s40168-023-01638-3)
Supplement: Supplementary file 28 — Additional file 27: Table S17. The aligning result (identity>=30%) of the genome of identified species in our study to the sequencing of VFG002555 (wcbL) from VFDB. [file 40168_2023_1638_MOESM27_ESM.xlsx]

## Sheet: Sheet1
Table S17. The result (identity>=30%) of aligning the genome of identified species in our study to the sequence of VFG002555(wcbL) from VFDB.
Query id	Subject id	% identity	alignment length	mismatches	gap openings	q. start	q. end	s. start	s. end	e-value	bit score
g__Fusobacterium.s__Fusobacterium_ulcerans|UniRef90_C6JI62|UniRef50_Q6E7E5|1032	VFG002555(gb|WP_004194045)	52.9	340	160	0	4	1023	5	344	4.5e-100	362.1
g__Fusobacterium.s__Fusobacterium_varium|UniRef90_C6JI62|UniRef50_Q6E7E5|1032	VFG002555(gb|WP_004194045)	52.6	340	161	0	4	1023	5	344	1.3e-99	360.5
g__Escherichia.s__Escherichia_coli|UniRef90_Q6E7E5|UniRef50_Q6E7E5|1029	VFG002555(gb|WP_004194045)	49.7	340	170	1	7	1026	6	344	3.4e-92	335.9
g__Parabacteroides.s__Parabacteroides_gordonii|UniRef90_S0GR73|UniRef50_Q9AGY8|1035	VFG002555(gb|WP_004194045)	47.1	342	178	3	4	1026	5	344	2.5e-87	319.7
g__Parabacteroides.s__Parabacteroides_goldsteinii|UniRef90_S0GR73|UniRef50_Q9AGY8|1035	VFG002555(gb|WP_004194045)	46.5	342	180	3	4	1026	5	344	1.1e-85	314.3
g__Lachnoclostridium.s__Clostridium_clostridioforme|UniRef90_R5IUB0|UniRef50_Q97EQ3|1071	VFG002555(gb|WP_004194045)	41.4	338	190	3	4	993	5	342	1.8e-67	253.8
g__Lachnoclostridium.s__Clostridium_saccharolyticum|UniRef90_D4MQM9|UniRef50_Q97EQ3|1071	VFG002555(gb|WP_004194045)	41.1	338	191	3	4	993	5	342	4e-67	252.7
g__Hungatella.s__Hungatella_hathewayi|UniRef90_R5IUB0|UniRef50_Q97EQ3|1071	VFG002555(gb|WP_004194045)	41.1	338	191	3	4	993	5	342	6.8e-67	251.9
g__Lachnoclostridium.s__Clostridium_bolteae|UniRef90_R5IUB0|UniRef50_Q97EQ3|1071	VFG002555(gb|WP_004194045)	41.1	338	191	3	4	993	5	342	6.8e-67	251.9
g__Lachnoclostridium.s__Clostridium_asparagiforme|UniRef90_R5IUB0|UniRef50_Q97EQ3|1071	VFG002555(gb|WP_004194045)	40.8	338	192	3	4	993	5	342	5.7e-66	248.8
g__Clostridium.s__Clostridium_clostridioforme_CAG_132|UniRef90_R5IUB0|UniRef50_Q97EQ3|1071	VFG002555(gb|WP_004194045)	40.5	338	193	3	4	993	5	342	7.5e-66	248.4
g__Hungatella.s__Hungatella_hathewayi|UniRef90_G5IAG1|UniRef50_Q97EQ3|1071	VFG002555(gb|WP_004194045)	41.1	338	191	3	4	993	5	342	7.5e-66	248.4
g__Lachnoclostridium.s__Clostridium_citroniae|UniRef90_R5IUB0|UniRef50_Q97EQ3|1071	VFG002555(gb|WP_004194045)	40.5	338	193	3	4	993	5	342	1.7e-65	247.3
g__Hungatella.s__Hungatella_hathewayi|UniRef90_D9QZU2|UniRef50_Q97EQ3|1071	VFG002555(gb|WP_004194045)	41.1	338	191	3	4	993	5	342	3.7e-65	246.1
g__Lachnoclostridium.s__Clostridium_saccharolyticum|UniRef90_D9QZU2|UniRef50_Q97EQ3|1071	VFG002555(gb|WP_004194045)	40.8	338	192	3	4	993	5	342	4.8e-65	245.7
g__Lachnoclostridium.s__Clostridium_aldenense|UniRef90_R5IUB0|UniRef50_Q97EQ3|1071	VFG002555(gb|WP_004194045)	40.2	338	194	3	4	993	5	342	6.3e-65	245.4
g__Lachnoclostridium.s__Clostridium_symbiosum|UniRef90_E7GHA6|UniRef50_Q97EQ3|1071	VFG002555(gb|WP_004194045)	40.5	338	193	3	4	993	5	342	1.8e-64	243.8
g__Eisenbergiella.s__Eisenbergiella_tayi|UniRef90_UPI0008486CE6|UniRef50_E6LLE3|987	VFG002555(gb|WP_004194045)	33.8	331	199	6	1	945	5	331	3.1e-42	169.9
g__Legionella.s__Legionella_massiliensis|UniRef90_A0A078KX33|UniRef50_R4Z470|981	VFG002555(gb|WP_004194045)	33.3	321	184	5	1	900	5	316	6.4e-40	162.2
g__Megasphaera.s__Megasphaera_elsdenii|UniRef90_UPI00051488FD|UniRef50_U2BJK1|1005	VFG002555(gb|WP_004194045)	32.8	323	197	7	1	918	5	324	8.9e-37	151.8
g__Hungatella.s__Hungatella_hathewayi|UniRef90_G5IB53|UniRef50_G5IB53|1029	VFG002555(gb|WP_004194045)	35.4	314	183	9	1	891	5	315	1.1e-34	144.8
g__Hungatella.s__Hungatella_hathewayi|UniRef90_A0A174XJJ0|UniRef50_K2B9R7|1005	VFG002555(gb|WP_004194045)	32.7	324	195	7	1	915	5	324	1.4e-34	144.4
g__Blautia.s__Blautia_hydrogenotrophica_CAG_147|UniRef90_R5BW57|UniRef50_U2BJK1|1002	VFG002555(gb|WP_004194045)	34.8	322	174	10	1	891	5	315	1.9e-34	144.1
g__Bacteroides.s__Bacteroides_clarus|UniRef90_R6M8C0|UniRef50_E6LLE3|990	VFG002555(gb|WP_004194045)	30.4	322	209	5	1	921	5	326	2.4e-34	143.7
g__Lachnospira.s__Lachnospira_pectinoschiza|UniRef90_A0A1I2EHC2|UniRef50_U2BJK1|1002	VFG002555(gb|WP_004194045)	31.8	346	200	9	1	975	5	335	4.1e-34	142.9
g__Parabacteroides.s__Parabacteroides_distasonis|UniRef90_D0TK79|UniRef50_E6LLE3|990	VFG002555(gb|WP_004194045)	31.4	318	200	6	1	903	5	321	7e-34	142.1
g__Parabacteroides.s__Parabacteroides_distasonis|UniRef90_D0TDE3|UniRef50_U2BJK1|1002	VFG002555(gb|WP_004194045)	31.5	349	203	9	1	984	5	338	1.6e-33	141
g__Blautia.s__Ruminococcus_torques|UniRef90_D4M2J1|UniRef50_U2BJK1|1005	VFG002555(gb|WP_004194045)	33	318	186	7	1	894	5	315	2.1e-33	140.6
g__Blautia.s__Blautia_hydrogenotrophica|UniRef90_A0A173T5K0|UniRef50_U2BJK1|1002	VFG002555(gb|WP_004194045)	33.4	323	186	9	1	903	5	320	7.8e-33	138.7
g__Lachnoclostridium.s__Clostridium_clostridioforme|UniRef90_A0A173T5K0|UniRef50_U2BJK1|1002	VFG002555(gb|WP_004194045)	33.7	323	185	9	1	903	5	320	1e-32	138.3
g__Lachnoclostridium.s__Clostridium_symbiosum|UniRef90_E7GLD3|UniRef50_U2BJK1|1005	VFG002555(gb|WP_004194045)	33.6	318	179	8	1	885	5	313	1.3e-32	137.9
g__Holdemania.s__Holdemania_filiformis|UniRef90_B9YBN9|UniRef50_U2BJK1|978	VFG002555(gb|WP_004194045)	33.2	328	193	10	13	933	18	340	2.2e-32	137.1
g__Eisenbergiella.s__Eisenbergiella_tayi|UniRef90_A0A1E3AE08|UniRef50_U2BJK1|1077	VFG002555(gb|WP_004194045)	31.8	340	178	9	1	918	5	324	4.2e-32	136.3
g__Fusobacterium.s__Fusobacterium_varium|UniRef90_H1PQ76|UniRef50_U2BJK1|978	VFG002555(gb|WP_004194045)	31.5	333	189	7	1	918	5	325	3.8e-32	136.3
g__Fusobacterium.s__Fusobacterium_ulcerans|UniRef90_H1PQ76|UniRef50_U2BJK1|978	VFG002555(gb|WP_004194045)	31.8	333	188	7	1	918	5	325	8.4e-32	135.2
g__Robinsoniella.s__Robinsoniella_sp_RHS|UniRef90_A0A0J1J7S7|UniRef50_U2BJK1|987	VFG002555(gb|WP_004194045)	32.5	311	188	8	13	891	18	324	2.1e-30	130.6
g__Lachnoclostridium.s__Clostridium_hylemonae|UniRef90_C0C0F4|UniRef50_K2B9R7|1005	VFG002555(gb|WP_004194045)	31.5	308	196	5	13	891	18	325	5.8e-28	122.5
g__Hungatella.s__Hungatella_hathewayi|UniRef90_A0A174XKV1|UniRef50_A0A174XKV1|762	VFG002555(gb|WP_004194045)	37.4	214	118	4	13	627	109	315	4.1e-26	115.9
g__Escherichia.s__Escherichia_coli|UniRef90_A0A376NKX3|UniRef50_A0A376NKX3|321	VFG002555(gb|WP_004194045)	47.6	103	51	2	7	315	6	105	1.6e-19	92.8
